# Supplementary material for: Genomic basis of seed colour in quinoa inferred from variant patterns using extreme gradient boosting
Source: Plant Biotechnol J. 2024 Jan 11;22(5):1312–24. doi: 10.1111/pbi.14267 (PMC11022794; doi:10.1111/pbi.14267)
Supplement: Supplementary file 6 — Table S1 List of analysed quinoa accessions including information about their seed colour, sequencing coverage and number of homozygous (#hom) and heterozygous (#het) variant positions [file PBI-22-1312-s007.xlsx]

## Sheet: Sheet1
Sequencing id	Accession	Seed Colour	Coverage	#hom	#het
40746	CHEN155	Beige	4.9781	706386	241874
40747	CHEN222	Beige	5.0777	619004	56938
40748	CHEN152	Beige	4.94886	568385	492198
40750	CHEN191	Beige	5.45733	824462	203761
40786	CHEN188	Beige	5.06017	919046	293147
40790	CHEN219	Beige	4.54308	945582	44498
40805	CHEN138	Beige	4.97845	908176	72702
40807	CHEN143	Beige	4.54855	659521	225363
40810	CHEN194	Beige	5.03073	638358	239539
40814	CHEN127	Beige	4.43175	1050167	166987
40829	CHEN331	Beige	3.8595	1172734	60403
41593	CHEN209	Beige	6.82692	1072281	187397
41596	CHEN221	Beige	5.36085	1030188	84253
41601	CHEN208	Beige	5.08822	1108284	45760
41608	CHEN237	Beige	5.74912	1007950	222457
41614	CHEN354	Beige	5.54898	1092168	47468
41621	D12191	Beige	5.43543	990842	103306
41622	CHEN167	Beige	5.97879	1022672	54965
41623	CHEN236	Beige	6.82778	881719	411280
41640	CHEN307	Beige	4.41767	954624	284582
42278	CHEN176	Beige	5.54322	821329	278062
42286	CHEN248	Beige	5.33404	639723	34179
42288	CHEN231	Beige	4.75084	708240	151456
42291	CHEN227	Beige	4.85596	896760	366215
42293	CHEN284	Beige	5.8502	985992	322920
42295	CHEN319	Beige	5.13984	660167	348392
42299	CHEN301	Beige	5.67112	1146888	51608
40784	CHEN184	Greenish-red	7.02948	735505	196506
40796	CHEN168	Greenish-red	5.2703	888247	101669
40798	CHEN145	Greenish-red	5.08073	977620	202499
41602	CHEN210	Greenish-red	5.13548	991653	194748
41607	CHEN225	Greenish-red	6.08925	1124799	59803
41626	D12273	Greenish-red	6.03594	570238	417874
40783	CHEN229	Brown	6.09798	1169885	67212
40793	D12391	Brown	6.08014	650127	55504
40816	CHEN171	Brown	4.1718	613897	48439
40817	CHEN177	Brown	4.22904	1107320	51539
40844	D12182	Brown	4.53026	1145664	65560
42292	D12275	Brown	4.44259	525879	207924
40744	CHEN175	Black	6.22722	885452	167746
40751	CHEN308	Black	4.31576	650074	34557
40788	CHEN243	Black	4.73859	961583	46633
40791	D12001	Black	5.29996	558737	283120
40792	D12208	Black	4.62344	694699	147794
40845	D12219	Black	4.23611	1193892	64788
41617	D9993	Black	5.02047	514049	538278
40787	CHEN204	Mixed colours	6.05933	493103	563511
40802	CHEN156	Mixed colours	4.30516	785398	383266
40841	CHEN295	Mixed colours	3.70748	955526	167388
40842	CHEN376	Mixed colours	3.87056	692071	47021
41612	D12020	Mixed colours	5.13135	603459	620053
41624	D12140	Mixed colours	5.04323	773491	252613
41629	D11950	Mixed colours	6.14466	733580	453888
41642	D12025	Mixed colours	4.75693	915634	314479
42297	D12228	Mixed colours	6.48779	681657	499374
40824	D10004	Orange	3.77741	1171881	59092
40827	CHEN334	Orange	3.80833	676568	976775
40830	D10005	Orange	3.8722	1173200	58273
40831	D9983	Orange	5.1525	492084	1089736
40832	D9992	Orange	6.4974	624398	158948
40835	D12177	Orange	5.05395	1005655	131129
41594	D11976	Orange	5.43083	1102720	63564
41595	D11981	Orange	5.00734	751934	583295
41598	D9973	Orange	6.839	1150755	54626
41599	D11977	Orange	5.85591	1140773	48908
41600	D12045	Orange	5.93066	1049792	207609
41603	CHEN224	Orange	6.70238	802443	549322
41604	D12044	Orange	5.9695	1133856	50200
41605	CHEN215	Orange	5.68109	1115949	52101
41609	D12014	Orange	6.17289	1158972	54869
41611	D11938	Orange	5.71677	1124836	68188
41628	D11925	Orange	6.04826	1166632	48809
41632	D11948	Orange	5.27584	1126236	50640
41634	D12112	Orange	5.12671	1149267	48188
41636	D12033	Orange	4.09209	1082702	64026
41637	D12035	Orange	4.17927	845890	493645
41639	D12082	Orange	4.58279	1118718	47166
41644	D12125	Orange	4.3703	1095034	47943
40828	CHEN399	Red	3.85589	840745	602057
40843	D9967	Red	4.26249	471537	1175751
41597	CHEN402	Red	5.34009	1082918	53773
41610	D12123	Red	5.2604	1092879	45053
41633	D12065	Red	4.49821	1068985	60269
41643	D12032	Red	4.96953	896201	352215
42296	CHEN328	Red	5.92996	1048397	113193
40743	CHEN315	White	5.43453	751903	261131
40745	CHEN161	White	5.4151	619109	71660
40749	D12343	White	4.93886	619053	323172
40785	CHEN121	White	5.54224	564104	176783
40789	CHEN199	White	4.50298	620364	64337
40794	CHEN220	White	5.69567	639692	51002
40795	D12238	White	6.86833	1101939	67501
40797	CHEN117	White	6.2539	848994	122573
40799	CHEN130	White	4.27522	901128	39642
40800	CHEN132	White	3.68442	896268	53751
40801	CHEN149	White	4.14183	812423	251982
40803	D12281	White	4.14239	867313	197116
40804	D12325	White	4.63621	635682	685748
40806	CHEN141	White	4.4545	603810	470746
40808	D12166	White	4.30975	558524	761513
40809	D12137	White	4.03306	914123	55620
40811	D12058	White	4.9505	743738	489696
40812	D12063	White	4.3503	576814	587583
40815	CHEN136	White	4.57984	916102	80060
40819	D12276	White	4.36001	1130826	50335
40820	CHEN150	White	4.40207	1072976	113641
40821	D12040	White	4.47056	862178	107382
40822	CHEN321	White	4.66267	604363	40446
40826	D10002	White	3.85077	1137599	59982
40834	D11909	White	6.37813	930897	125508
40839	CHEN297	White	3.76822	1177172	64037
40846	D12119	White	4.15845	1028820	122376
41615	D12349	White	6.05453	528318	353091
41616	D9937	White	5.84978	690649	475789
41619	D12214	White	5.9575	528664	260341
41620	CHEN256	White	5.14715	654717	53057
41625	D12246	White	5.57607	612087	37775
41630	D12373	White	5.6345	470342	435037
41631	D12201	White	6.05988	650382	52841
41635	D11985	White	4.22426	834500	58044
42279	D12132	White	5.06628	588977	42137
42283	D12077	White	5.44133	936720	46700
42284	CHEN239	White	5.74431	731941	149135
42285	CHEN241	White	5.52378	679278	226954
42290	D12170	White	6.79421	561978	143594
42298	D12252	White	5.28865	627407	45897
42300	D12337	White	5.8361	669304	75677
42301	D11944	White	4.68899	653322	34285
43549	CHEN257	White	4.72981	860401	45794
43552	D12197	White	5.56123	847632	41241
40813	D12088	Yellow	4.44356	706061	480936
40818	D12244	Yellow	4.39186	637026	595683
40823	D12155	Yellow	3.77933	645605	651133
40825	D12023	Yellow	3.45693	1007668	62755
40833	D9970	Yellow	6.4653	836850	82477
40836	D12072	Yellow	5.47098	707319	65931
40837	D12059	Yellow	5.66722	563000	334974
40838	D12071	Yellow	6.18939	697264	41528
40840	D11918	Yellow	3.94646	1086605	212152
41591	D12386	Yellow	6.16786	815816	144404
41592	D12018	Yellow	6.38762	568904	887075
41606	CHEN196	Yellow	5.46946	935085	329661
41613	D12027	Yellow	4.9291	696320	332102
41618	CHEN269	Yellow	6.68739	798873	54441
41627	D11986	Yellow	4.2659	998216	214174
41638	D12034	Yellow	4.23138	773989	623239
41641	D12028	Yellow	4.99761	850862	169236
41645	D12317	Yellow	4.97871	647670	507727
42280	D12199	Yellow	5.23406	685892	367092
42281	D12188	Yellow	6.37449	839777	301563
42282	D12055	Yellow	5.82588	585560	601443
42287	D12207	Yellow	6.14678	943622	45020
42289	D12307	Yellow	4.79786	766802	50074
42294	CHEN318	Yellow	4.38644	1120979	73028
43550	D12013	Yellow	5.15182	941321	274849
43551	D12022	Yellow	5.79386	959681	188828
