# Supplementary material for: Genomic basis of seed colour in quinoa inferred from variant patterns using extreme gradient boosting
Source: Plant Biotechnol J. 2024 Jan 11;22(5):1312–24. doi: 10.1111/pbi.14267 (PMC11022794; doi:10.1111/pbi.14267)
Supplement: Supplementary file 7 — Table S2 List of 129 SNPs in the quinoa reference assembly RefCHEN125 that increased the quality of at least nine independent XGBoost models [file PBI-22-1312-s008.xlsx]

## Sheet: Sheet1
Orange	Beige	White	SNP number	Sequence in RefCHEN125	Position	Reference	Alternative
0.782609	0.185185	0.0444444	1	lg1_hg00006486_unord2_nbtig4	708452	A	AT
0.695652	0.037037	0.0222222	2	lg1_hg00006486_unord47_nbtig1	124235	A	T
0.826087	0.703704	0.0888889	3	lg2_hg00000000_ord1_nbtig5	1170175	T	C
0.913043	0.703704	0.0888889	4	lg2_hg00000000_ord1_nbtig5	1313784	A	C
0.130435	0.333333	0.644444	5	lg2_hg00000001_ord1_nbtig2	580277	C	T
0.0434783	0.37037	0.755556	6	lg2_hg00000001_ord1_nbtig2	1183258	A	T
0.782609	0.148148	0.0444444	7	lg2_hg00000001_ord1_nbtig2	1525099	A	G
0.652174	0.111111	0.311111	8	lg2_hg00002908_ord2_nbtig2	348006	A	T
0.0434783	0.185185	0.688889	9	lg2_hg00006278_ord1_nbtig2	697610	C	G
0.173913	0.740741	0.422222	10	lg2_hgun_tig00003517	178337	C	T
0.0434783	0	0.0666667	11	lg3_hg00000619_unord10_nbtig3	151803	A	G
0.565217	0.296296	0.844444	12	lg3_hg00000619_unord24_nbtig1	45309	T	C
0.695652	0.333333	0.755556	13	lg3_hg00000619_unord26_nbtig1	119969	T	G
0.695652	0.259259	0.688889	14	lg3_hg00000619_unord31_nbtig1	112862	G	T
0.913043	0.222222	0.155556	15	lg3_hg00005217_ord1_nbtig3	226756	A	G
0.0869565	0.259259	0.822222	16	lg3_hg00005217_ord1_nbtig3	1178160	A	G
0.130435	0.777778	0.488889	17	lg4_hg00008048_ord1_nbtig2	271326	T	C
0.913043	0.703704	0.133333	18	lg5_hg00000096_unord9_nbtig5	2906575	C	A
0.869565	0.259259	0.177778	19	lg5_hg00000096_unord11_nbtig3	605933	C	T
0.826087	0.407407	0.866667	20	lg5_hg00000096_unord30_nbtig2	1591253	A	AT
0.652174	0.185185	0.577778	21	lg5_hg00000096_unord30_nbtig2	1646338	A	G
0.0434783	0.296296	0.844444	22	lg5_hgun_tig00005594	3452227	C	G
0.0434783	0.259259	0.844444	23	lg5_hgun_tig00005594	3466070	T	A
0.695652	0.185185	0.0666667	24	lg6_hgun_tig00009956	488965	A	G
0.73913	0.185185	0.0222222	25	lg8_hg00005524_ord1_nbtig2	1773066	G	T
0.695652	0.296296	0.666667	26	lg9_hg00005158_ord2_nbtig3	1015560	G	A
0.73913	0.259259	0.644444	27	lg9_hg00005158_ord2_nbtig3	1028574	C	T
0.826087	0.62963	0.2	28	lg9_hg00006256_ord1_nbtig3	627399	T	A
0.608696	0.185185	0.0222222	29	lg10_hg00003176_unord2_nbtig2	1239440	C	T
0.869565	0.592593	0.111111	30	lg10_hg00003176_unord8_nbtig1	491242	C	T
0.869565	0.296296	0.111111	31	lg10_hg00005150_unord6_nbtig3	108492	C	A
0.608696	0.185185	0.533333	32	lg11_hg00006651_ord1_nbtig3	50093	T	C
0.869565	0.296296	0.155556	33	lg12_hg00005639_unord8_nbtig1	150279	A	G
0.782609	0.518519	0.0888889	34	lg14_hg00005821_unord1_nbtig2	1920918	C	A
0.782609	0.518519	0.0888889	35	lg14_hg00005821_unord1_nbtig2	2103423	A	T
0.913043	0.518519	0.0888889	36	lg15_hg00005981_unord2_nbtig4	1589358	A	C
0.913043	0.37037	0.0444444	37	lg15_hg00005981_unord2_nbtig4	1590601	T	A
0.913043	0.407407	0.0444444	38	lg15_hg00005981_unord2_nbtig4	1591543	C	T
0.913043	0.407407	0.0666667	39	lg15_hg00005981_unord2_nbtig4	1603354	G	T
0.826087	0.555556	0.0888889	40	lg15_hg00005981_unord2_nbtig4	1603712	C	T
0.913043	0.481481	0.0666667	41	lg15_hg00005981_unord2_nbtig4	1634629	A	AT
0.782609	0.296296	0.555556	42	lg17_hg00002127_ord1_nbtig2	665969	CTGTACTGGCTGGTTGTTT	C
0.347826	0.777778	0.288889	43	lg17_hg00002127_ord3_nbtig1	160879	T	G
0.565217	0.148148	0.555556	44	lg17_hg00002127_ord3_nbtig1	163570	G	GA
0.869565	0.222222	0.0666667	45	lg18_hg00006181_ord1_nbtig2	21769	T	C
0.217391	0.62963	0.222222	46	lg19_hg00000697_unord1_nbtig9	6426647	G	A
0.826087	0.185185	0.0666667	47	lg19_hg00006003_ord1_nbtig3	864652	G	GT
0.913043	0.481481	0.0888889	48	lg20_hg00000317_unord1_nbtig7	836968	A	G
0.0869565	0.037037	0	49	lg20_hg00000317_unord5_nbtig5	2623487	A	G
0.782609	0.296296	0.0666667	50	lg20_hg00000317_unord26_nbtig2	64393	T	C
0.73913	0.222222	0.0666667	51	lg20_hg00000317_unord26_nbtig2	329042	C	T
0.826087	0.111111	0.0444444	52	lg20_hg00000317_unord30_nbtig3	1647900	TAAACAAACAATA	T
0.217391	0.148148	0.666667	53	lg20_hg00006779_unord2_nbtig3	410111	A	T
0.695652	0.222222	0.0444444	54	lg20_hg00010189_unord3_nbtig4	971797	T	A
0.695652	0.037037	0.111111	55	lg20_hg00010189_unord4_nbtig1	388697	T	A
0.0434783	0.481481	0.266667	56	lg20_hg00010189_unord4_nbtig1	391564	G	C
0.73913	0.185185	0.0444444	57	lg20_hg00010189_unord15_nbtig1	360668	A	T
0.782609	0.185185	0.133333	58	lg20_hgun_tig00006557	1123301	C	T
0	0.296296	0.777778	59	lg23_hg00006476_ord1_nbtig2	593707	A	G
0.695652	0.222222	0.0666667	60	lg25_hg00000261_ord1_nbtig2	712531	A	T
0	0.148148	0.0888889	61	lgun_hg00000696_ord1_nbtig4	1731048	G	A
0	0.259259	0.777778	62	lgun_hg00000962_ord2_nbtig2	19874	C	A
0.0869565	0.222222	0.8	63	lgun_hg00000962_ord2_nbtig2	53009	A	G
0.0434783	0.296296	0.844444	64	lgun_hg00000962_ord2_nbtig2	54738	T	TC
0	0.259259	0.888889	65	lgun_hg00000962_ord2_nbtig2	54892	T	C
0.913043	0.259259	0.111111	66	lgun_hg00001025_ord2_nbtig3	351203	A	G
0.695652	0.37037	0.6	67	lgun_hg00001364_ord1_nbtig3	3053457	A	T
0.0869565	0.0740741	0.0666667	68	lgun_hg00001699_ord2_nbtig5	113439	T	C
0.869565	0.703704	0.0444444	69	lgun_hg00002041_ord1_nbtig5	23824	T	C
0.73913	0.592593	0.0666667	70	lgun_hg00002041_ord1_nbtig5	28468	A	G
0.782609	0.666667	0.0222222	71	lgun_hg00002041_ord1_nbtig5	55490	G	A
0.0434783	0.222222	0.822222	72	lgun_hg00002041_ord1_nbtig5	74730	G	A
0.0869565	0.259259	0.866667	73	lgun_hg00002041_ord1_nbtig5	110670	A	C
0.869565	0.62963	0.0444444	74	lgun_hg00002041_ord1_nbtig5	139680	G	A
0.0434783	0.222222	0.822222	75	lgun_hg00002041_ord1_nbtig5	232705	T	C
0.173913	0.259259	0.844444	76	lgun_hg00002041_ord1_nbtig5	258480	G	A
0.0869565	0.222222	0.844444	77	lgun_hg00002041_ord1_nbtig5	328079	C	T
0	0.296296	0.8	78	lgun_hg00002041_ord1_nbtig5	331907	G	GA
0.826087	0.592593	0.0444444	79	lgun_hg00002041_ord1_nbtig5	332057	C	A
0.782609	0.518519	0.0444444	80	lgun_hg00002041_ord1_nbtig5	384744	T	TG
0.826087	0.666667	0.0222222	81	lgun_hg00002041_ord1_nbtig5	402268	A	G
0.0434783	0.222222	0.866667	82	lgun_hg00002041_ord1_nbtig5	511882	G	GT
0.0434783	0.185185	0.8	83	lgun_hg00002041_ord1_nbtig5	716774	G	GT
0.0434783	0.222222	0.844444	84	lgun_hg00002041_ord1_nbtig5	719122	A	G
0.73913	0.111111	0.0222222	85	lgun_hg00002246_ord2_nbtig3	707196	T	TAGTCGCG
0.695652	0.296296	0.777778	86	lgun_hg00002349_ord1_nbtig1	331686	T	G
0.521739	0.259259	0.6	87	lgun_hg00002801_ord1_nbtig2	73285	G	GA
0.782609	0.111111	0.0444444	88	lgun_hg00004152_ord2_nbtig1	42201	G	A
0.73913	0.185185	0.0222222	89	lgun_hg00004152_ord2_nbtig1	83393	C	A
0.782609	0.555556	0.0888889	90	lgun_hg00005409_ord1_nbtig2	2219065	C	T
0.73913	0.592593	0.0888889	91	lgun_hg00005409_ord1_nbtig2	2245836	G	T
0.73913	0.555556	0.0666667	92	lgun_hg00005409_ord1_nbtig2	2376077	G	A
0.956522	0.296296	0.133333	93	lgun_hg00006195_ord2_nbtig2	173917	G	C
0.913043	0.296296	0.133333	94	lgun_hg00006195_ord2_nbtig2	174138	A	C
0.565217	0.185185	0	95	lgun_hg00006212_ord1_nbtig1	295732	G	A
0.826087	0.222222	0.0222222	96	lgun_hg00006396_ord1_nbtig2	1274659	C	T
0.695652	0.259259	0.0222222	97	lgun_hg00006396_ord1_nbtig2	1295270	A	T
0.782609	0.222222	0.0222222	98	lgun_hg00006396_ord1_nbtig2	1295333	C	T
0.130435	0.222222	0.733333	99	lgun_hg00006463_ord1_nbtig2	70040	G	GA
0.869565	0.296296	0.111111	100	lgun_hg00006473_ord2_nbtig2	239870	A	AATGTGAGC
0.913043	0.333333	0.0888889	101	lgun_hg00006473_ord2_nbtig2	286212	A	C
0.956522	0.222222	0.333333	102	lgun_hg00007252_ord1_nbtig2	109716	G	A
0.826087	0.555556	0.0888889	103	lgun_hg00008039_unord1_nbtig3	3179336	C	T
0.73913	0.222222	0.133333	104	lgun_hg00008711_ord1_nbtig2	56496	AT	A
0.782609	0.148148	0.0888889	105	lgun_hg00009334_ord1_nbtig2	1498879	C	A
0.826087	0.148148	0.111111	106	lgun_hg00009334_ord1_nbtig2	1503162	A	C
0.826087	0.148148	0.0666667	107	lgun_hg00009334_ord1_nbtig2	1513862	A	G
0.0869565	0.259259	0.822222	108	lgun_hgun_tig00001662	40712	C	T
0.826087	0.333333	0.555556	109	lgun_hgun_tig00002647	59907	C	T
0	0.0740741	0.133333	110	lgun_hgun_tig00004817	5537	A	T
0	0	0.0222222	111	lgun_hgun_tig00005148	125525	A	T
0.826087	0.111111	0.0444444	112	lgun_hgun_tig00005304	545628	T	A
0.782609	0.296296	0.111111	113	lgun_hgun_tig00005346	91247	C	A
0.913043	0.296296	0.577778	114	lgun_hgun_tig00005384	138095	T	C
0.869565	0.814815	0.177778	115	lgun_hgun_tig00005965	360038	T	C
0.434783	0.259259	0.8	116	lgun_hgun_tig00007076	567991	G	A
0.565217	0.259259	0.8	117	lgun_hgun_tig00007076	572515	G	GA
0.608696	0.37037	0.644444	118	lgun_hgun_tig00007076	723086	A	T
0.304348	0.740741	0.288889	119	lgun_hgun_tig00007404	362197	C	T
0.913043	0.333333	0.0888889	120	lgun_hgun_tig00007622	254242	A	T
0.869565	0.37037	0.622222	121	lgun_hgun_tig00008709	119934	T	C
0.73913	0.518519	0.0222222	122	lgun_hgun_tig00008894	527918	T	TA
0.73913	0.481481	0.0222222	123	lgun_hgun_tig00008894	531246	C	T
0.73913	0.518519	0.0222222	124	lgun_hgun_tig00008894	531270	A	G
0.695652	0.666667	0.133333	125	lgun_hgun_tig00008894	569068	C	T
0.347826	0.259259	0.8	126	lgun_hgun_tig00008899	70544	A	AT
0.652174	0.0740741	0	127	lgun_hgun_tig00009085	111642	T	C
0.0869565	0.333333	0.866667	128	lgun_hgun_tig00009547	222053	T	G
0.869565	0.333333	0.688889	129	lgun_hgun_tig00010014	200195	T	TA
