# Supplementary material for: Genomic basis of seed colour in quinoa inferred from variant patterns using extreme gradient boosting
Source: Plant Biotechnol J. 2024 Jan 11;22(5):1312–24. doi: 10.1111/pbi.14267 (PMC11022794; doi:10.1111/pbi.14267)
Supplement: Supplementary file 8 — Table S3 Catalogue of significant variants to distinguish seed colour as detected by a univariate GWAS [file PBI-22-1312-s011.xlsx]

## Sheet: GWAS SNPs
Sequence in RefCHEN125	Position	Overlap with XGBoost
lg1_hg00006486_unord2_nbtig4	728263
lg1_hg00006766_ord1_nbtig1	294985
lg1_hg00007012_unord2_nbtig2	488053
lg1_hg00007012_unord8_nbtig3	273675
lg1_hg00007960_unord1_nbtig2	34706
lg1_hgun_tig00007425	47254
lg2_hg00000000_ord4_nbtig8	1784644
lg2_hg00000000_unord2_nbtig7	225681
lg2_hg00000000_unord2_nbtig7	2039261
lg2_hg00002908_ord1_nbtig2	188795
lg2_hg00005929_ord1_nbtig4	1644467
lg2_hgun_tig00003517	102929
lg2_hgun_tig00003517	273314
lg3_hg00000619_ord2_nbtig3	726073
lg3_hg00001618_unord1_nbtig5	81996
lg3_hg00001618_unord3_nbtig3	1188615
lg3_hg00001618_unord3_nbtig3	1454069
lg3_hg00005217_ord1_nbtig3	303573
lg3_hg00005217_ord1_nbtig3	343473
lg3_hg00005217_ord1_nbtig3	343487
lg3_hg00005217_ord1_nbtig3	1129897
lg3_hg00005217_ord1_nbtig3	1320774
lg3_hg00005217_ord2_nbtig1	150288
lg3_hgun_tig00005669	39448
lg3_hgun_tig00005669	1897561
lg3_hgun_tig00005687	433399
lg4_hgun_tig00005635	34634
lg5_hg00000096_unord2_nbtig3	752528
lg5_hg00000096_unord4_nbtig7	2821696
lg5_hg00000096_unord4_nbtig7	4611833
lg5_hg00000096_unord5_nbtig4	551218
lg5_hg00000096_unord5_nbtig4	574860
lg5_hg00000096_unord6_nbtig3	1922768
lg5_hg00000096_unord7_nbtig2	2483034
lg5_hg00000096_unord9_nbtig5	671454
lg5_hg00000096_unord9_nbtig5	1393299
lg5_hg00000096_unord12_nbtig2	86420
lg5_hg00000096_unord30_nbtig2	998004
lg5_hg00000096_unord30_nbtig2	2380180
lg5_hg00003409_ord1_nbtig2	1218866
lg5_hg00003409_ord1_nbtig2	1221696
lg5_hg00005459_ord2_nbtig1	308358
lg5_hg00006756_ord1_nbtig2	179346
lg5_hg00006756_ord1_nbtig2	179348
lg5_hg00006756_ord1_nbtig2	184065
lg5_hg00006756_ord2_nbtig3	405131
lg5_hg00006756_ord2_nbtig3	405658
lg5_hg00006756_ord2_nbtig3	406072
lg5_hg00009626_unord1_nbtig3	199660
lg5_hgun_tig00005594	34221
lg5_hgun_tig00005594	129695
lg5_hgun_tig00005594	131143
lg5_hgun_tig00005594	136821
lg5_hgun_tig00005594	145183
lg5_hgun_tig00005594	145589
lg5_hgun_tig00005594	146193
lg5_hgun_tig00005594	146740
lg5_hgun_tig00005594	160089
lg5_hgun_tig00005594	162491
lg5_hgun_tig00005594	165526
lg5_hgun_tig00005594	173309
lg5_hgun_tig00005594	174397
lg5_hgun_tig00005594	174410
lg5_hgun_tig00005594	272007
lg5_hgun_tig00005594	277155
lg5_hgun_tig00005594	282690
lg5_hgun_tig00005594	292381
lg5_hgun_tig00005594	294285
lg5_hgun_tig00005594	315890
lg5_hgun_tig00005594	343142
lg5_hgun_tig00005594	678181
lg5_hgun_tig00005594	765797
lg5_hgun_tig00005594	832184
lg5_hgun_tig00005594	873748
lg5_hgun_tig00005594	1135419
lg5_hgun_tig00005594	1236468
lg5_hgun_tig00005594	1236567
lg5_hgun_tig00005594	1236950
lg5_hgun_tig00005594	1253865
lg5_hgun_tig00005594	1489564
lg5_hgun_tig00005594	1683010
lg5_hgun_tig00005594	1858886
lg5_hgun_tig00005594	1872261
lg5_hgun_tig00005594	1872751
lg5_hgun_tig00005594	1876349
lg5_hgun_tig00005594	1876382
lg5_hgun_tig00005594	1878572
lg5_hgun_tig00005594	1891306
lg5_hgun_tig00005594	1911752
lg5_hgun_tig00005594	1914856
lg5_hgun_tig00005594	1915152
lg5_hgun_tig00005594	1916886
lg5_hgun_tig00005594	1940137
lg5_hgun_tig00005594	1970604
lg5_hgun_tig00005594	1970610
lg5_hgun_tig00005594	2003940
lg5_hgun_tig00005594	2045751
lg5_hgun_tig00005594	2073027
lg5_hgun_tig00005594	2073250
lg5_hgun_tig00005594	2073792
lg5_hgun_tig00005594	2077313
lg5_hgun_tig00005594	2077316
lg5_hgun_tig00005594	2078002
lg5_hgun_tig00005594	2078414
lg5_hgun_tig00005594	2079645
lg5_hgun_tig00005594	2080108
lg5_hgun_tig00005594	2081948
lg5_hgun_tig00005594	2082867
lg5_hgun_tig00005594	2084664
lg5_hgun_tig00005594	2087763
lg5_hgun_tig00005594	2088352
lg5_hgun_tig00005594	2096640
lg5_hgun_tig00005594	2101959
lg5_hgun_tig00005594	2103460
lg5_hgun_tig00005594	2104456
lg5_hgun_tig00005594	2105841
lg5_hgun_tig00005594	2110072
lg5_hgun_tig00005594	2110302
lg5_hgun_tig00005594	2110599
lg5_hgun_tig00005594	2113055
lg5_hgun_tig00005594	2115453
lg5_hgun_tig00005594	2116255
lg5_hgun_tig00005594	2116280
lg5_hgun_tig00005594	2116382
lg5_hgun_tig00005594	2116781
lg5_hgun_tig00005594	2117484
lg5_hgun_tig00005594	2119357
lg5_hgun_tig00005594	2120505
lg5_hgun_tig00005594	2133005
lg5_hgun_tig00005594	2145784
lg5_hgun_tig00005594	2151324
lg5_hgun_tig00005594	2151526
lg5_hgun_tig00005594	2215732
lg5_hgun_tig00005594	2232424
lg5_hgun_tig00005594	2241696
lg5_hgun_tig00005594	2245551
lg5_hgun_tig00005594	2245796
lg5_hgun_tig00005594	2254577
lg5_hgun_tig00005594	2279529
lg5_hgun_tig00005594	2280175
lg5_hgun_tig00005594	2281854
lg5_hgun_tig00005594	2304017
lg5_hgun_tig00005594	2339131
lg5_hgun_tig00005594	2347841
lg5_hgun_tig00005594	2348059
lg5_hgun_tig00005594	2348432
lg5_hgun_tig00005594	2348769
lg5_hgun_tig00005594	2348940
lg5_hgun_tig00005594	2351691
lg5_hgun_tig00005594	2352482
lg5_hgun_tig00005594	2352560
lg5_hgun_tig00005594	2353061
lg5_hgun_tig00005594	2354694
lg5_hgun_tig00005594	2367541
lg5_hgun_tig00005594	2368087
lg5_hgun_tig00005594	2369582
lg5_hgun_tig00005594	2371150
lg5_hgun_tig00005594	2379759
lg5_hgun_tig00005594	2380848
lg5_hgun_tig00005594	2383092
lg5_hgun_tig00005594	2383221
lg5_hgun_tig00005594	2383406
lg5_hgun_tig00005594	2398379
lg5_hgun_tig00005594	2398421
lg5_hgun_tig00005594	2401845
lg5_hgun_tig00005594	2402103
lg5_hgun_tig00005594	2402911
lg5_hgun_tig00005594	2403485
lg5_hgun_tig00005594	2403924
lg5_hgun_tig00005594	2404219
lg5_hgun_tig00005594	2405824
lg5_hgun_tig00005594	2406166
lg5_hgun_tig00005594	2407951
lg5_hgun_tig00005594	2409155
lg5_hgun_tig00005594	2409269
lg5_hgun_tig00005594	2409608
lg5_hgun_tig00005594	2410628
lg5_hgun_tig00005594	2411670
lg5_hgun_tig00005594	2567385
lg5_hgun_tig00005594	2776416
lg5_hgun_tig00005594	3179119
lg5_hgun_tig00005594	3190658
lg5_hgun_tig00005594	3192561
lg5_hgun_tig00005594	3298745
lg5_hgun_tig00007702	25798
lg5_hgun_tig00007702	25872
lg5_hgun_tig00008572	370151
lg5_hgun_tig00008572	1129308
lg6_hg00006834_unord1_nbtig2	272459
lg6_hg00006834_unord2_nbtig4	177698
lg6_hg00006834_unord2_nbtig4	178066
lg6_hg00006834_unord2_nbtig4	184533
lg6_hg00006834_unord2_nbtig4	184781
lg6_hg00006834_unord2_nbtig4	194536
lg6_hg00006834_unord2_nbtig4	195014
lg6_hg00006834_unord2_nbtig4	196033
lg6_hg00006834_unord2_nbtig4	196096
lg6_hg00006834_unord2_nbtig4	196394
lg6_hg00006834_unord2_nbtig4	196509
lg6_hg00006834_unord2_nbtig4	197365
lg6_hg00006834_unord2_nbtig4	197421
lg6_hg00006834_unord2_nbtig4	198099
lg6_hg00006834_unord2_nbtig4	198433
lg6_hg00006834_unord2_nbtig4	201555
lg6_hg00006834_unord2_nbtig4	201597
lg6_hg00006834_unord2_nbtig4	212704
lg6_hg00006834_unord2_nbtig4	216105
lg6_hg00006834_unord2_nbtig4	222507
lg6_hg00006834_unord2_nbtig4	224741
lg6_hg00006834_unord2_nbtig4	228079
lg6_hg00006834_unord2_nbtig4	233559
lg6_hg00006834_unord2_nbtig4	234613
lg6_hg00006834_unord2_nbtig4	240339
lg6_hg00006834_unord2_nbtig4	240355
lg6_hg00006834_unord2_nbtig4	240473
lg6_hg00006834_unord2_nbtig4	241724
lg6_hg00006834_unord2_nbtig4	244266
lg6_hg00006834_unord2_nbtig4	251509
lg6_hg00006834_unord2_nbtig4	256842
lg6_hg00006834_unord2_nbtig4	262918
lg6_hg00006834_unord7_nbtig1	583248
lg6_hgun_tig00007409	41999
lg6_hgun_tig00007409	50395
lg6_hgun_tig00007409	128716
lg6_hgun_tig00007409	267046
lg6_hgun_tig00007409	359301
lg6_hgun_tig00007409	381877
lg6_hgun_tig00007409	387274
lg6_hgun_tig00007409	390020
lg6_hgun_tig00007409	401172
lg6_hgun_tig00007409	420989
lg6_hgun_tig00007409	422855
lg6_hgun_tig00007409	432135
lg6_hgun_tig00007409	433294
lg6_hgun_tig00007409	439757
lg6_hgun_tig00007409	442813
lg6_hgun_tig00007409	447219
lg6_hgun_tig00007409	451830
lg6_hgun_tig00007409	452392
lg6_hgun_tig00007409	589950
lg6_hgun_tig00008799	177022
lg6_hgun_tig00008799	177208
lg6_hgun_tig00008799	192221
lg6_hgun_tig00008799	206008
lg6_hgun_tig00008799	211874
lg6_hgun_tig00008799	248672
lg6_hgun_tig00009956	588256
lg6_hgun_tig00010446	154932
lg7_hg00005886_ord1_nbtig4	857903
lg7_hg00009621_ord3_nbtig1	258450
lg8_hg00000277_ord1_nbtig5	1071710
lg8_hg00000277_ord1_nbtig5	1128523
lg8_hg00005524_ord1_nbtig2	1773066	yes
lg8_hg00005524_ord1_nbtig2	2295923
lg8_hg00005524_ord1_nbtig2	2296579
lg8_hg00005524_ord2_nbtig2	1984610
lg8_hg00005534_ord1_nbtig2	44611
lg9_hg00005158_ord2_nbtig3	5163540
lg9_hg00005704_ord2_nbtig2	3249436
lg9_hgun_tig00000090	288635
lg9_hgun_tig00000090	368441
lg9_hgun_tig00000090	630988
lg9_hgun_tig00000090	638401
lg9_hgun_tig00000090	654735
lg9_hgun_tig00005311	390467
lg10_hg00000649_unord1_nbtig8	3131508
lg10_hg00000649_unord1_nbtig8	3132741
lg10_hg00000649_unord1_nbtig8	5384832
lg10_hg00001170_ord2_nbtig2	169653
lg10_hg00001170_ord3_nbtig11	2027268
lg10_hg00001170_ord3_nbtig11	2083176
lg10_hg00001170_ord3_nbtig11	2128421
lg10_hg00001831_ord1_nbtig4	649671
lg10_hg00001831_ord2_nbtig2	961374
lg10_hg00001831_ord2_nbtig2	1079011
lg10_hg00001831_ord2_nbtig2	1271747
lg10_hg00001831_ord2_nbtig2	1309232
lg10_hg00001831_ord2_nbtig2	1314678
lg10_hg00001831_ord2_nbtig2	1316854
lg10_hg00001831_ord2_nbtig2	1333822
lg10_hg00001831_ord2_nbtig2	1336604
lg10_hg00001831_ord2_nbtig2	1336636
lg10_hg00001831_ord2_nbtig2	1338319
lg10_hg00001831_ord2_nbtig2	1350488
lg10_hg00001831_ord2_nbtig2	1350773
lg10_hg00001831_ord2_nbtig2	1350791
lg10_hg00001831_ord2_nbtig2	1358182
lg10_hg00001831_ord2_nbtig2	1360002
lg10_hg00001831_ord2_nbtig2	1373036
lg10_hg00001831_ord2_nbtig2	1405756
lg10_hg00003176_unord2_nbtig2	34498
lg10_hg00003176_unord2_nbtig2	34826
lg10_hg00003176_unord2_nbtig2	35544
lg10_hg00003176_unord2_nbtig2	36865
lg10_hg00003176_unord2_nbtig2	37473
lg10_hg00003176_unord2_nbtig2	627801
lg10_hg00003176_unord2_nbtig2	1378419
lg10_hg00003176_unord3_nbtig2	368451
lg10_hg00003176_unord3_nbtig2	426676
lg10_hg00003176_unord3_nbtig2	442007
lg10_hg00003176_unord3_nbtig2	738025
lg10_hg00003176_unord6_nbtig1	1874399
lg10_hg00003176_unord8_nbtig1	11476
lg10_hg00003176_unord8_nbtig1	11537
lg10_hg00003176_unord8_nbtig1	13265
lg10_hg00003176_unord8_nbtig1	13909
lg10_hg00003176_unord8_nbtig1	13911
lg10_hg00003176_unord8_nbtig1	14542
lg10_hg00003176_unord8_nbtig1	20128
lg10_hg00003176_unord8_nbtig1	21586
lg10_hg00003176_unord8_nbtig1	38089
lg10_hg00003176_unord8_nbtig1	38175
lg10_hg00003176_unord8_nbtig1	39255
lg10_hg00003176_unord8_nbtig1	40163
lg10_hg00003176_unord8_nbtig1	44779
lg10_hg00003176_unord8_nbtig1	46096
lg10_hg00003176_unord8_nbtig1	48883
lg10_hg00003176_unord8_nbtig1	49337
lg10_hg00003176_unord8_nbtig1	53377
lg10_hg00003176_unord8_nbtig1	83915
lg10_hg00003176_unord8_nbtig1	117331
lg10_hg00003176_unord8_nbtig1	156666
lg10_hg00003176_unord8_nbtig1	498195
lg10_hg00003176_unord10_nbtig1	866662
lg10_hg00005150_unord4_nbtig2	422792
lg10_hg00005150_unord16_nbtig1	124720
lg10_hg00005150_unord16_nbtig1	1296906
lg10_hg00005150_unord17_nbtig1	1708917
lg11_hg00006651_ord1_nbtig3	1313795
lg11_hg00006651_ord1_nbtig3	3697055
lg11_hgun_tig00010554	111114
lg11_hgun_tig00010554	111306
lg11_hgun_tig00010554	111599
lg11_hgun_tig00010554	111942
lg11_hgun_tig00010554	121005
lg11_hgun_tig00010554	121976
lg11_hgun_tig00010554	127605
lg11_hgun_tig00010554	128324
lg11_hgun_tig00010554	128388
lg11_hgun_tig00010554	128438
lg11_hgun_tig00010554	131220
lg11_hgun_tig00010554	131854
lg11_hgun_tig00010554	133203
lg11_hgun_tig00010554	135051
lg11_hgun_tig00010554	137064
lg11_hgun_tig00010554	138840
lg11_hgun_tig00010554	146448
lg11_hgun_tig00010554	147649
lg11_hgun_tig00010554	151197
lg11_hgun_tig00010554	151583
lg11_hgun_tig00010554	153768
lg11_hgun_tig00010554	153927
lg11_hgun_tig00010554	153992
lg11_hgun_tig00010554	158227
lg11_hgun_tig00010554	207467
lg11_hgun_tig00010554	215008
lg12_hg00006097_unord3_nbtig2	1028961
lg12_hg00006494_ord1_nbtig2	134317
lg12_hg00006494_ord1_nbtig2	139474
lg12_hg00006494_ord1_nbtig2	649824
lg12_hg00006494_ord1_nbtig2	657635
lg12_hg00006494_ord1_nbtig2	657642
lg12_hg00006494_ord1_nbtig2	660734
lg12_hg00006494_ord1_nbtig2	661039
lg12_hg00006494_ord1_nbtig2	667484
lg12_hg00006494_ord1_nbtig2	672598
lg12_hg00006494_ord1_nbtig2	674480
lg12_hg00006494_ord1_nbtig2	674481
lg12_hg00006494_ord1_nbtig2	693246
lg12_hg00006494_ord1_nbtig2	695624
lg12_hg00006494_ord1_nbtig2	706146
lg12_hg00006494_ord1_nbtig2	706598
lg12_hg00006494_ord1_nbtig2	707218
lg12_hg00006494_ord1_nbtig2	707560
lg13_hg00008524_ord1_nbtig3	2189564
lg14_hg00005821_unord3_nbtig2	1003925
lg14_hg00005821_unord3_nbtig2	2409042
lg14_hg00005821_unord14_nbtig1	311677
lg14_hg00006538_unord1_nbtig3	405300
lg14_hg00006538_unord6_nbtig1	213903
lg14_hg00006538_unord6_nbtig1	325442
lg14_hg00006538_unord8_nbtig1	1112077
lg14_hg00006538_unord9_nbtig1	1893442
lg14_hg00006538_unord9_nbtig1	1945028
lg14_hg00006538_unord9_nbtig1	3192084
lg14_hg00006538_unord9_nbtig1	3355936
lg14_hg00007239_unord1_nbtig4	287288
lg14_hg00007239_unord1_nbtig4	982260
lg15_hg00005981_unord2_nbtig4	332324
lg15_hg00005981_unord2_nbtig4	332358
lg15_hg00005981_unord2_nbtig4	1590446
lg15_hg00005981_unord2_nbtig4	1590565
lg15_hg00005981_unord2_nbtig4	1590601	yes
lg15_hg00005981_unord2_nbtig4	1591000
lg15_hg00005981_unord2_nbtig4	1591543	yes
lg15_hg00005981_unord2_nbtig4	1600169
lg15_hg00005981_unord2_nbtig4	1600520
lg15_hg00005981_unord2_nbtig4	1601270
lg15_hg00005981_unord2_nbtig4	1623343
lg15_hg00005981_unord2_nbtig4	1626499
lg15_hg00005981_unord2_nbtig4	1627272
lg15_hg00005981_unord2_nbtig4	1627281
lg15_hg00005981_unord2_nbtig4	1627917
lg15_hg00005981_unord2_nbtig4	1627918
lg15_hg00005981_unord2_nbtig4	1629770
lg15_hg00005981_unord2_nbtig4	1630660
lg15_hg00005981_unord2_nbtig4	1634629	yes
lg15_hg00005981_unord2_nbtig4	1676085
lg15_hg00005981_unord2_nbtig4	1878595
lg15_hg00005981_unord2_nbtig4	1903237
lg15_hg00005981_unord2_nbtig4	1903651
lg15_hg00005981_unord2_nbtig4	1904898
lg15_hg00005981_unord2_nbtig4	1922069
lg15_hg00005981_unord2_nbtig4	1923603
lg15_hg00005981_unord2_nbtig4	1925630
lg15_hg00005981_unord2_nbtig4	1925762
lg15_hg00005981_unord2_nbtig4	1935331
lg15_hg00005981_unord2_nbtig4	1937147
lg15_hg00005981_unord2_nbtig4	1941566
lg15_hg00005981_unord2_nbtig4	1961540
lg15_hg00005981_unord2_nbtig4	1970936
lg15_hg00005981_unord2_nbtig4	2017648
lg15_hg00005981_unord2_nbtig4	2021629
lg15_hg00005981_unord2_nbtig4	2022610
lg15_hg00005981_unord2_nbtig4	2023767
lg15_hg00005981_unord2_nbtig4	2145440
lg15_hg00005981_unord3_nbtig2	495839
lg15_hg00005981_unord3_nbtig2	524012
lg15_hg00006284_unord1_nbtig3	163781
lg15_hg00006284_unord1_nbtig3	194045
lg15_hg00006284_unord1_nbtig3	238093
lg15_hg00006284_unord1_nbtig3	571457
lg15_hg00006284_unord2_nbtig3	54089
lg15_hg00006284_unord2_nbtig3	60753
lg15_hg00006284_unord2_nbtig3	155446
lg15_hg00006284_unord2_nbtig3	343258
lg15_hg00006284_unord2_nbtig3	413024
lg15_hg00006284_unord2_nbtig3	860389
lg15_hg00006284_unord2_nbtig3	968619
lg15_hg00006284_unord3_nbtig1	33210
lg15_hg00006284_unord4_nbtig1	105340
lg15_hg00006284_unord4_nbtig1	202583
lg15_hg00006284_unord4_nbtig1	225884
lg15_hgun_tig00006819	28835
lg15_hgun_tig00006819	84183
lg15_hgun_tig00007819	77641
lg15_hgun_tig00007819	81253
lg15_hgun_tig00007819	88172
lg15_hgun_tig00007819	134312
lg15_hgun_tig00008645	411634
lg16_hg00000135_ord2_nbtig4	1314113
lg16_hg00001838_unord2_nbtig9	891775
lg16_hg00001838_unord2_nbtig9	4095285
lg16_hg00001838_unord8_nbtig7	921536
lg16_hg00007307_unord1_nbtig4	1459897
lg17_hg00000275_unord2_nbtig5	309461
lg17_hg00000275_unord2_nbtig5	494965
lg17_hg00000275_unord2_nbtig5	754121
lg17_hg00000275_unord2_nbtig5	761838
lg17_hg00000275_unord2_nbtig5	1146895
lg17_hg00000275_unord2_nbtig5	1241003
lg17_hg00000275_unord2_nbtig5	1469601
lg17_hg00000275_unord2_nbtig5	4804716
lg17_hg00000275_unord2_nbtig5	4886124
lg17_hg00000275_unord4_nbtig2	641202
lg17_hg00000275_unord11_nbtig2	149385
lg17_hg00000275_unord15_nbtig2	1186126
lg17_hg00002127_ord1_nbtig2	463855
lg17_hgun_tig00006604	94834
lg17_hgun_tig00006604	230548
lg17_hgun_tig00006604	396376
lg18_hg00001790_unord2_nbtig4	651403
lg18_hg00001790_unord5_nbtig8	1532497
lg18_hg00001790_unord6_nbtig6	897934
lg18_hg00001790_unord6_nbtig6	2709632
lg18_hg00001790_unord14_nbtig1	38614
lg18_hg00006181_ord1_nbtig2	16602
lg18_hg00006181_ord1_nbtig2	29053
lg18_hg00006181_ord1_nbtig2	29169
lg18_hg00006181_ord1_nbtig2	49110
lg18_hg00006181_ord1_nbtig2	49162
lg18_hg00006181_ord1_nbtig2	61572
lg18_hg00006181_ord1_nbtig2	61807
lg18_hg00006181_ord1_nbtig2	61956
lg18_hg00006181_ord1_nbtig2	62219
lg18_hg00006181_ord1_nbtig2	62974
lg18_hg00006181_ord1_nbtig2	64068
lg18_hg00006181_ord1_nbtig2	64308
lg18_hg00006181_ord1_nbtig2	67320
lg18_hg00006181_ord1_nbtig2	1090208
lg18_hg00006181_ord1_nbtig2	1094756
lg18_hg00006181_ord1_nbtig2	1570894
lg18_hgun_tig00005252	230432
lg19_hg00000697_unord1_nbtig9	993450
lg19_hg00000697_unord4_nbtig7	1005449
lg19_hg00000697_unord5_nbtig6	800718
lg19_hg00000697_unord6_nbtig2	170262
lg19_hg00000697_unord14_nbtig4	1316241
lg19_hg00006003_ord1_nbtig3	174798
lg19_hg00006003_ord1_nbtig3	1440421
lg19_hg00006003_ord2_nbtig1	804762
lg19_hgun_tig00005306	1510393
lg19_hgun_tig00005306	1554767
lg19_hgun_tig00005306	1611494
lg19_hgun_tig00005306	1611496
lg19_hgun_tig00005306	1714113
lg19_hgun_tig00005306	1714581
lg19_hgun_tig00005306	1784306
lg19_hgun_tig00005306	1827619
lg19_hgun_tig00005306	1832845
lg19_hgun_tig00005306	1849997
lg19_hgun_tig00005306	1855297
lg19_hgun_tig00005306	1864644
lg19_hgun_tig00005306	2459632
lg19_hgun_tig00005306	2537357
lg20_hg00000317_unord1_nbtig7	149166
lg20_hg00000317_unord1_nbtig7	430087
lg20_hg00000317_unord1_nbtig7	758214
lg20_hg00000317_unord1_nbtig7	766235
lg20_hg00000317_unord1_nbtig7	1735977
lg20_hg00000317_unord1_nbtig7	1910308
lg20_hg00000317_unord3_nbtig2	121229
lg20_hg00000317_unord5_nbtig5	179349
lg20_hg00000317_unord5_nbtig5	670295
lg20_hg00000317_unord5_nbtig5	1144578
lg20_hg00000317_unord5_nbtig5	1286773
lg20_hg00000317_unord5_nbtig5	1498809
lg20_hg00000317_unord5_nbtig5	1685775
lg20_hg00000317_unord5_nbtig5	1962672
lg20_hg00000317_unord5_nbtig5	2404922
lg20_hg00000317_unord5_nbtig5	2413862
lg20_hg00000317_unord6_nbtig4	313409
lg20_hg00000317_unord6_nbtig4	430131
lg20_hg00000317_unord6_nbtig4	718769
lg20_hg00000317_unord6_nbtig4	718770
lg20_hg00000317_unord6_nbtig4	801757
lg20_hg00000317_unord6_nbtig4	1014078
lg20_hg00000317_unord6_nbtig4	1083903
lg20_hg00000317_unord6_nbtig4	2225286
lg20_hg00000317_unord7_nbtig4	262712
lg20_hg00000317_unord8_nbtig2	38597
lg20_hg00000317_unord8_nbtig2	129636
lg20_hg00000317_unord9_nbtig1	50481
lg20_hg00000317_unord11_nbtig3	339925
lg20_hg00000317_unord11_nbtig3	1047459
lg20_hg00000317_unord11_nbtig3	1114683
lg20_hg00000317_unord12_nbtig1	141856
lg20_hg00000317_unord14_nbtig1	320120
lg20_hg00000317_unord15_nbtig1	279712
lg20_hg00000317_unord16_nbtig1	97066
lg20_hg00000317_unord19_nbtig2	101909
lg20_hg00000317_unord19_nbtig2	101910
lg20_hg00000317_unord19_nbtig2	101935
lg20_hg00000317_unord19_nbtig2	200334
lg20_hg00000317_unord19_nbtig2	203098
lg20_hg00000317_unord21_nbtig1	132084
lg20_hg00000317_unord22_nbtig1	119285
lg20_hg00000317_unord23_nbtig2	48240
lg20_hg00000317_unord23_nbtig2	233281
lg20_hg00000317_unord24_nbtig3	725412
lg20_hg00000317_unord25_nbtig2	501192
lg20_hg00000317_unord26_nbtig2	135946
lg20_hg00000317_unord26_nbtig2	296025
lg20_hg00000317_unord26_nbtig2	438846
lg20_hg00000317_unord27_nbtig1	146862
lg20_hg00000317_unord28_nbtig3	1123844
lg20_hg00000317_unord30_nbtig3	143129
lg20_hg00000317_unord30_nbtig3	788196
lg20_hg00000317_unord30_nbtig3	878461
lg20_hg00000317_unord30_nbtig3	1064044
lg20_hg00000317_unord30_nbtig3	1345361
lg20_hg00000317_unord30_nbtig3	1969589
lg20_hg00000317_unord30_nbtig3	2024184
lg20_hg00000317_unord30_nbtig3	2121215
lg20_hg00000317_unord30_nbtig3	2304493
lg20_hg00000317_unord30_nbtig3	2357131
lg20_hg00000317_unord30_nbtig3	2387410
lg20_hg00000317_unord30_nbtig3	2940885
lg20_hg00000317_unord30_nbtig3	3359867
lg20_hg00000317_unord30_nbtig3	3532682
lg20_hg00000317_unord32_nbtig2	288625
lg20_hg00000317_unord32_nbtig2	815920
lg20_hg00000317_unord32_nbtig2	1087408
lg20_hg00000317_unord33_nbtig3	513773
lg20_hg00000317_unord33_nbtig3	513775
lg20_hg00000317_unord33_nbtig3	564385
lg20_hg00000317_unord33_nbtig3	717571
lg20_hg00000317_unord33_nbtig3	776035
lg20_hg00000317_unord33_nbtig3	868478
lg20_hg00002625_ord1_nbtig1	644525
lg20_hg00002625_ord2_nbtig2	506654
lg20_hg00002625_ord2_nbtig2	1730849
lg20_hg00002625_ord4_nbtig1	18299
lg20_hg00002625_ord4_nbtig1	19868
lg20_hg00002625_ord4_nbtig1	89631
lg20_hg00002625_ord4_nbtig1	93945
lg20_hg00002625_ord5_nbtig3	386700
lg20_hg00002625_ord5_nbtig3	517096
lg20_hg00002625_ord5_nbtig3	760878
lg20_hg00010189_unord3_nbtig4	1477156
lg20_hg00010189_unord4_nbtig1	418712
lg20_hg00010189_unord14_nbtig1	1445554
lg20_hg00010189_unord14_nbtig1	1562294
lg20_hgun_tig00009991	101732
lg22_hg00000072_ord1_nbtig2	1174738
lg24_hg00005317_ord1_nbtig2	1198187
lg24_hg00005317_ord1_nbtig2	1234136
lg24_hg00005317_ord1_nbtig2	1280576
lg24_hg00005317_ord1_nbtig2	1315433
lg24_hg00005317_ord1_nbtig2	1413019
lg24_hg00005317_ord1_nbtig2	1837888
lg24_hg00005317_ord1_nbtig2	2220936
lg29_hg00005388_ord1_nbtig2	1631553
lgun_hg00000223_ord2_nbtig6	2440256
lgun_hg00000413_ord1_nbtig3	517322
lgun_hg00000413_ord1_nbtig3	520111
lgun_hg00000413_ord1_nbtig3	2112423
lgun_hg00000426_unord1_nbtig12	2266973
lgun_hg00000580_ord1_nbtig2	498819
lgun_hg00000580_ord1_nbtig2	2002101
lgun_hg00000580_ord1_nbtig2	2002103
lgun_hg00001025_ord1_nbtig2	546375
lgun_hg00001025_ord2_nbtig3	1962276
lgun_hg00001121_ord1_nbtig2	1075551
lgun_hg00001138_ord1_nbtig1	262806
lgun_hg00001267_ord1_nbtig2	67421
lgun_hg00001267_ord1_nbtig2	67628
lgun_hg00001267_ord1_nbtig2	89611
lgun_hg00001313_ord2_nbtig3	880470
lgun_hg00001313_ord2_nbtig3	880473
lgun_hg00001313_ord2_nbtig3	880477
lgun_hg00001402_unord2_nbtig8	32529
lgun_hg00001402_unord2_nbtig8	32548
lgun_hg00001402_unord2_nbtig8	36197
lgun_hg00001402_unord2_nbtig8	42125
lgun_hg00001402_unord2_nbtig8	81791
lgun_hg00001402_unord2_nbtig8	1732511
lgun_hg00001402_unord2_nbtig8	1781403
lgun_hg00001402_unord2_nbtig8	1960720
lgun_hg00001402_unord2_nbtig8	2144913
lgun_hg00001402_unord2_nbtig8	2438083
lgun_hg00001402_unord2_nbtig8	2479180
lgun_hg00001402_unord2_nbtig8	2685213
lgun_hg00001402_unord2_nbtig8	2687272
lgun_hg00001402_unord2_nbtig8	2730538
lgun_hg00001402_unord2_nbtig8	2788019
lgun_hg00001402_unord2_nbtig8	2794413
lgun_hg00001402_unord2_nbtig8	2814461
lgun_hg00001402_unord2_nbtig8	2828957
lgun_hg00001402_unord2_nbtig8	2832151
lgun_hg00001402_unord2_nbtig8	2897088
lgun_hg00001402_unord2_nbtig8	3212571
lgun_hg00001402_unord3_nbtig4	3055820
lgun_hg00001699_ord2_nbtig5	113439	yes
lgun_hg00001699_unord4_nbtig2	101306
lgun_hg00001752_ord1_nbtig3	397047
lgun_hg00001963_ord3_nbtig1	22814
lgun_hg00001963_ord3_nbtig1	186425
lgun_hg00001963_ord3_nbtig1	190184
lgun_hg00001963_ord3_nbtig1	195088
lgun_hg00001963_ord3_nbtig1	198342
lgun_hg00001963_ord3_nbtig1	203488
lgun_hg00001963_ord3_nbtig1	205969
lgun_hg00001963_ord3_nbtig1	205987
lgun_hg00001963_ord3_nbtig1	207166
lgun_hg00001963_ord3_nbtig1	207255
lgun_hg00001963_ord3_nbtig1	208428
lgun_hg00001963_ord3_nbtig1	208483
lgun_hg00001963_ord3_nbtig1	212712
lgun_hg00001963_ord3_nbtig1	212859
lgun_hg00001963_ord3_nbtig1	212985
lgun_hg00001963_ord3_nbtig1	213885
lgun_hg00001963_ord3_nbtig1	213989
lgun_hg00001963_ord3_nbtig1	214032
lgun_hg00001963_ord3_nbtig1	216453
lgun_hg00001963_ord3_nbtig1	216581
lgun_hg00001963_ord3_nbtig1	216590
lgun_hg00001963_ord3_nbtig1	216724
lgun_hg00001963_ord3_nbtig1	217271
lgun_hg00001963_ord3_nbtig1	218863
lgun_hg00001963_ord3_nbtig1	218988
lgun_hg00001963_ord3_nbtig1	219941
lgun_hg00002041_ord1_nbtig5	23824	yes
lgun_hg00002041_ord1_nbtig5	55490	yes
lgun_hg00002041_ord1_nbtig5	74728
lgun_hg00002041_ord1_nbtig5	139680	yes
lgun_hg00002041_ord1_nbtig5	234920
lgun_hg00002041_ord1_nbtig5	330288
lgun_hg00002041_ord1_nbtig5	401135
lgun_hg00002041_ord1_nbtig5	402268	yes
lgun_hg00002041_ord1_nbtig5	512528
lgun_hg00002041_ord1_nbtig5	693146
lgun_hg00002063_ord1_nbtig2	21662
lgun_hg00002246_ord1_nbtig1	49233
lgun_hg00002246_ord2_nbtig3	64580
lgun_hg00002246_ord2_nbtig3	335564
lgun_hg00002246_ord2_nbtig3	345162
lgun_hg00002246_ord2_nbtig3	532581
lgun_hg00002246_ord2_nbtig3	532725
lgun_hg00002246_ord2_nbtig3	533466
lgun_hg00002246_ord2_nbtig3	547298
lgun_hg00002246_ord2_nbtig3	551268
lgun_hg00002246_ord2_nbtig3	551661
lgun_hg00002246_ord2_nbtig3	552122
lgun_hg00002246_ord2_nbtig3	649586
lgun_hg00002246_ord2_nbtig3	650155
lgun_hg00002246_ord2_nbtig3	650882
lgun_hg00002246_ord2_nbtig3	659610
lgun_hg00002246_ord2_nbtig3	663403
lgun_hg00002246_ord2_nbtig3	670913
lgun_hg00002246_ord3_nbtig1	98865
lgun_hg00002246_ord3_nbtig1	100493
lgun_hg00002246_ord3_nbtig1	105946
lgun_hg00002349_ord1_nbtig1	53183
lgun_hg00002349_ord1_nbtig1	53227
lgun_hg00002349_ord1_nbtig1	55714
lgun_hg00002349_ord1_nbtig1	90341
lgun_hg00002349_ord2_nbtig2	282259
lgun_hg00002893_unord3_nbtig1	192930
lgun_hg00005111_ord2_nbtig1	504315
lgun_hg00005128_ord2_nbtig2	2159946
lgun_hg00005256_ord1_nbtig2	142038
lgun_hg00005300_ord1_nbtig2	197739
lgun_hg00005490_ord2_nbtig1	1224686
lgun_hg00005490_ord2_nbtig1	1461953
lgun_hg00005577_ord1_nbtig2	95664
lgun_hg00005577_ord1_nbtig2	111432
lgun_hg00005577_ord1_nbtig2	112663
lgun_hg00005577_ord1_nbtig2	114168
lgun_hg00005577_ord1_nbtig2	125520
lgun_hg00005577_ord1_nbtig2	129213
lgun_hg00005577_ord1_nbtig2	139228
lgun_hg00005577_ord1_nbtig2	139494
lgun_hg00005632_ord1_nbtig2	257663
lgun_hg00005773_ord1_nbtig2	59350
lgun_hg00006079_ord1_nbtig2	629921
lgun_hg00006082_ord1_nbtig2	29135
lgun_hg00006082_ord1_nbtig2	29169
lgun_hg00006082_ord1_nbtig2	32348
lgun_hg00006082_ord1_nbtig2	37124
lgun_hg00006082_ord1_nbtig2	37732
lgun_hg00006082_ord1_nbtig2	45421
lgun_hg00006082_ord1_nbtig2	48628
lgun_hg00006082_ord1_nbtig2	106036
lgun_hg00006082_ord1_nbtig2	107003
lgun_hg00006124_ord2_nbtig2	301860
lgun_hg00006249_ord1_nbtig4	30197
lgun_hg00006391_ord1_nbtig2	739300
lgun_hg00006391_ord1_nbtig2	858967
lgun_hg00006391_ord1_nbtig2	909260
lgun_hg00006391_ord1_nbtig2	2671108
lgun_hg00006391_ord1_nbtig2	2689404
lgun_hg00006391_ord1_nbtig2	2694372
lgun_hg00006391_ord1_nbtig2	2731520
lgun_hg00006391_ord1_nbtig2	2801764
lgun_hg00006391_ord1_nbtig2	2873085
lgun_hg00006391_ord1_nbtig2	2873284
lgun_hg00006391_ord1_nbtig2	2876775
lgun_hg00006391_ord1_nbtig2	2886859
lgun_hg00006391_ord1_nbtig2	2888056
lgun_hg00006391_ord1_nbtig2	2904179
lgun_hg00006391_ord1_nbtig2	2925012
lgun_hg00006396_ord1_nbtig2	657751
lgun_hg00006396_ord1_nbtig2	678011
lgun_hg00006396_ord1_nbtig2	704960
lgun_hg00006396_ord1_nbtig2	706931
lgun_hg00006396_ord1_nbtig2	712624
lgun_hg00006396_ord1_nbtig2	1121257
lgun_hg00006396_ord1_nbtig2	1124031
lgun_hg00006396_ord1_nbtig2	1260040
lgun_hg00006396_ord1_nbtig2	1274264
lgun_hg00006396_ord1_nbtig2	1275387
lgun_hg00006396_ord1_nbtig2	1278243
lgun_hg00006396_ord1_nbtig2	1288096
lgun_hg00006396_ord1_nbtig2	1301970
lgun_hg00006396_ord1_nbtig2	1303435
lgun_hg00006396_ord1_nbtig2	1336830
lgun_hg00006396_ord1_nbtig2	1371141
lgun_hg00006463_ord1_nbtig2	51139
lgun_hg00006463_ord1_nbtig2	78147
lgun_hg00006463_ord1_nbtig2	84352
lgun_hg00006473_ord2_nbtig2	1648389
lgun_hg00006507_ord1_nbtig5	2337534
lgun_hg00006507_ord1_nbtig5	2338156
lgun_hg00006507_ord1_nbtig5	2348793
lgun_hg00006507_ord1_nbtig5	2351172
lgun_hg00006507_ord1_nbtig5	2376511
lgun_hg00006507_ord1_nbtig5	2376930
lgun_hg00006507_ord1_nbtig5	2379097
lgun_hg00006507_ord1_nbtig5	2379479
lgun_hg00006507_ord1_nbtig5	2380345
lgun_hg00006742_ord1_nbtig3	45994
lgun_hg00006742_ord1_nbtig3	52830
lgun_hg00006742_ord1_nbtig3	56969
lgun_hg00006742_ord1_nbtig3	58861
lgun_hg00006742_ord1_nbtig3	59978
lgun_hg00006742_ord1_nbtig3	60606
lgun_hg00006742_ord1_nbtig3	61896
lgun_hg00006742_ord1_nbtig3	68885
lgun_hg00006742_ord1_nbtig3	88370
lgun_hg00006742_ord1_nbtig3	94906
lgun_hg00006742_ord1_nbtig3	101359
lgun_hg00006742_ord1_nbtig3	103775
lgun_hg00006742_ord1_nbtig3	149527
lgun_hg00006742_ord1_nbtig3	153730
lgun_hg00006742_ord1_nbtig3	154773
lgun_hg00006742_ord1_nbtig3	154832
lgun_hg00006742_ord1_nbtig3	164971
lgun_hg00006742_ord1_nbtig3	176318
lgun_hg00007252_ord1_nbtig2	109716	yes
lgun_hg00007252_ord1_nbtig2	118664
lgun_hg00007252_ord1_nbtig2	171088
lgun_hg00007413_ord1_nbtig2	32931
lgun_hg00007413_ord1_nbtig2	170341
lgun_hg00008039_unord1_nbtig3	1496830
lgun_hg00008039_unord1_nbtig3	2838983
lgun_hg00008039_unord1_nbtig3	3013877
lgun_hg00008039_unord1_nbtig3	3020915
lgun_hg00008039_unord1_nbtig3	3084810
lgun_hg00008296_ord1_nbtig2	638052
lgun_hg00008429_ord2_nbtig1	196204
lgun_hg00008429_ord2_nbtig1	308026
lgun_hg00008429_ord2_nbtig1	339782
lgun_hg00008662_ord1_nbtig2	430338
lgun_hg00008670_ord1_nbtig1	187399
lgun_hg00009225_unord2_nbtig1	275365
lgun_hg00009334_ord1_nbtig2	1846988
lgun_hg00010410_ord1_nbtig2	252321
lgun_hgun_tig00000160	56650
lgun_hgun_tig00000321	19545
lgun_hgun_tig00000321	367235
lgun_hgun_tig00000566	210765
lgun_hgun_tig00000566	211661
lgun_hgun_tig00000566	211662
lgun_hgun_tig00000725	115317
lgun_hgun_tig00000820	172625
lgun_hgun_tig00000820	338864
lgun_hgun_tig00000820	382283
lgun_hgun_tig00000820	482168
lgun_hgun_tig00000860	640715
lgun_hgun_tig00000860	640716
lgun_hgun_tig00000976	25136
lgun_hgun_tig00001186	194440
lgun_hgun_tig00001236	1490
lgun_hgun_tig00001451	441681
lgun_hgun_tig00001451	742950
lgun_hgun_tig00001451	769093
lgun_hgun_tig00001451	821910
lgun_hgun_tig00001451	856763
lgun_hgun_tig00001451	905956
lgun_hgun_tig00001652	30860
lgun_hgun_tig00001652	30861
lgun_hgun_tig00001652	39390
lgun_hgun_tig00001788	22580
lgun_hgun_tig00002019	929791
lgun_hgun_tig00002138	114567
lgun_hgun_tig00002750	138155
lgun_hgun_tig00002750	316407
lgun_hgun_tig00002903	163521
lgun_hgun_tig00003008	161119
lgun_hgun_tig00003091	56835
lgun_hgun_tig00003217	429581
lgun_hgun_tig00004559	4113
lgun_hgun_tig00005117	27694
lgun_hgun_tig00005148	24928
lgun_hgun_tig00005148	26931
lgun_hgun_tig00005296	58783
lgun_hgun_tig00005334	64376
lgun_hgun_tig00005334	133117
lgun_hgun_tig00005538	248215
lgun_hgun_tig00005538	248225
lgun_hgun_tig00005569	126426
lgun_hgun_tig00005592	40715
lgun_hgun_tig00005592	47820
lgun_hgun_tig00005592	48830
lgun_hgun_tig00005592	52448
lgun_hgun_tig00005592	79467
lgun_hgun_tig00005592	138866
lgun_hgun_tig00005592	139152
lgun_hgun_tig00005609	247881
lgun_hgun_tig00005609	247887
lgun_hgun_tig00005609	247892
lgun_hgun_tig00005672	51868
lgun_hgun_tig00005672	168448
lgun_hgun_tig00005814	508284
lgun_hgun_tig00005814	748980
lgun_hgun_tig00005878	28322
lgun_hgun_tig00005878	35490
lgun_hgun_tig00005878	38842
lgun_hgun_tig00005878	47231
lgun_hgun_tig00005878	72855
lgun_hgun_tig00005878	90046
lgun_hgun_tig00005878	120989
lgun_hgun_tig00005878	121783
lgun_hgun_tig00005878	122296
lgun_hgun_tig00005878	156194
lgun_hgun_tig00005878	182248
lgun_hgun_tig00005878	182579
lgun_hgun_tig00005878	183051
lgun_hgun_tig00005878	184271
lgun_hgun_tig00005878	200243
lgun_hgun_tig00005878	212982
lgun_hgun_tig00005878	236327
lgun_hgun_tig00005878	270291
lgun_hgun_tig00005878	295527
lgun_hgun_tig00005878	310298
lgun_hgun_tig00005878	329868
lgun_hgun_tig00005878	368629
lgun_hgun_tig00005965	582159
lgun_hgun_tig00005965	663355
lgun_hgun_tig00005965	663389
lgun_hgun_tig00005965	802105
lgun_hgun_tig00005967	184619
lgun_hgun_tig00006012	328184
lgun_hgun_tig00006177	17081
lgun_hgun_tig00006288	171255
lgun_hgun_tig00006288	208224
lgun_hgun_tig00006288	285075
lgun_hgun_tig00006288	457359
lgun_hgun_tig00006399	78213
lgun_hgun_tig00006399	111797
lgun_hgun_tig00006424	7211
lgun_hgun_tig00006424	7215
lgun_hgun_tig00006437	1209116
lgun_hgun_tig00006437	1220372
lgun_hgun_tig00006437	1222288
lgun_hgun_tig00006437	1226041
lgun_hgun_tig00006437	1248429
lgun_hgun_tig00006437	1256682
lgun_hgun_tig00006585	17979
lgun_hgun_tig00006679	112239
lgun_hgun_tig00006740	133913
lgun_hgun_tig00006746	185411
lgun_hgun_tig00006768	21157
lgun_hgun_tig00006782	64049
lgun_hgun_tig00006799	328962
lgun_hgun_tig00006817	29431
lgun_hgun_tig00006817	63522
lgun_hgun_tig00006817	91388
lgun_hgun_tig00006817	107892
lgun_hgun_tig00006817	207946
lgun_hgun_tig00006832	155047
lgun_hgun_tig00007019	191843
lgun_hgun_tig00007204	8237
lgun_hgun_tig00007276	118439
lgun_hgun_tig00007331	141635
lgun_hgun_tig00007331	171886
lgun_hgun_tig00007331	188879
lgun_hgun_tig00007355	159047
lgun_hgun_tig00007427	251987
lgun_hgun_tig00007427	252223
lgun_hgun_tig00007450	343468
lgun_hgun_tig00007450	554404
lgun_hgun_tig00007525	88159
lgun_hgun_tig00007564	57368
lgun_hgun_tig00007622	152533
lgun_hgun_tig00007622	153421
lgun_hgun_tig00007622	153613
lgun_hgun_tig00007622	153668
lgun_hgun_tig00007622	153785
lgun_hgun_tig00007643	106163
lgun_hgun_tig00007643	144712
lgun_hgun_tig00007643	144791
lgun_hgun_tig00007643	144807
lgun_hgun_tig00007643	148675
lgun_hgun_tig00007643	148826
lgun_hgun_tig00007643	148981
lgun_hgun_tig00007643	151443
lgun_hgun_tig00007643	153555
lgun_hgun_tig00007643	164090
lgun_hgun_tig00007643	165764
lgun_hgun_tig00007643	165903
lgun_hgun_tig00007643	172613
lgun_hgun_tig00007643	173386
lgun_hgun_tig00007643	173758
lgun_hgun_tig00007643	176746
lgun_hgun_tig00007643	176752
lgun_hgun_tig00007643	179572
lgun_hgun_tig00007643	182482
lgun_hgun_tig00007643	183135
lgun_hgun_tig00007643	183380
lgun_hgun_tig00007643	183512
lgun_hgun_tig00007643	183945
lgun_hgun_tig00007643	184280
lgun_hgun_tig00007643	184564
lgun_hgun_tig00007643	184976
lgun_hgun_tig00007643	186287
lgun_hgun_tig00007643	187602
lgun_hgun_tig00007643	202393
lgun_hgun_tig00007643	202483
lgun_hgun_tig00007643	204054
lgun_hgun_tig00007643	204804
lgun_hgun_tig00007643	204937
lgun_hgun_tig00007643	206558
lgun_hgun_tig00007643	213550
lgun_hgun_tig00007643	216190
lgun_hgun_tig00007643	216874
lgun_hgun_tig00007643	218152
lgun_hgun_tig00007643	228731
lgun_hgun_tig00007650	907587
lgun_hgun_tig00007699	18724
lgun_hgun_tig00007908	61119
lgun_hgun_tig00007984	235498
lgun_hgun_tig00007984	287278
lgun_hgun_tig00007984	578199
lgun_hgun_tig00007984	579339
lgun_hgun_tig00007984	580548
lgun_hgun_tig00007984	596965
lgun_hgun_tig00007984	642004
lgun_hgun_tig00007984	648869
lgun_hgun_tig00007984	653966
lgun_hgun_tig00007985	123212
lgun_hgun_tig00008019	998831
lgun_hgun_tig00008101	546713
lgun_hgun_tig00008101	546715
lgun_hgun_tig00008101	850132
lgun_hgun_tig00008111	265045
lgun_hgun_tig00008126	160710
lgun_hgun_tig00008238	304099
lgun_hgun_tig00008410	372251
lgun_hgun_tig00008410	382465
lgun_hgun_tig00008471	29880
lgun_hgun_tig00008647	165093
lgun_hgun_tig00008647	170094
lgun_hgun_tig00008742	207365
lgun_hgun_tig00008744	344628
lgun_hgun_tig00008744	443669
lgun_hgun_tig00008744	491705
lgun_hgun_tig00008750	23104
lgun_hgun_tig00008850	136984
lgun_hgun_tig00008894	381964
lgun_hgun_tig00008894	397816
lgun_hgun_tig00008894	398002
lgun_hgun_tig00008894	402373
lgun_hgun_tig00008894	427801
lgun_hgun_tig00008894	482780
lgun_hgun_tig00008894	505781
lgun_hgun_tig00008894	527918	yes
lgun_hgun_tig00008894	531246	yes
lgun_hgun_tig00008894	531270	yes
lgun_hgun_tig00008894	531271
lgun_hgun_tig00008908	228628
lgun_hgun_tig00008908	228631
lgun_hgun_tig00008908	241956
lgun_hgun_tig00008908	251845
lgun_hgun_tig00008908	252243
lgun_hgun_tig00008908	262656
lgun_hgun_tig00008908	263920
lgun_hgun_tig00008908	270503
lgun_hgun_tig00008969	75339
lgun_hgun_tig00009229	140203
lgun_hgun_tig00009256	18211
lgun_hgun_tig00009256	23698
lgun_hgun_tig00009256	24591
lgun_hgun_tig00009256	28759
lgun_hgun_tig00009256	46383
lgun_hgun_tig00009256	47433
lgun_hgun_tig00009261	109621
lgun_hgun_tig00009329	331710
lgun_hgun_tig00009329	518120
lgun_hgun_tig00009524	159750
lgun_hgun_tig00009748	122962
lgun_hgun_tig00009906	857625
lgun_hgun_tig00009909	255865
lgun_hgun_tig00009962	192193
lgun_hgun_tig00010128	97973
lgun_hgun_tig00010167	72398
lgun_hgun_tig00010167	72399
lgun_hgun_tig00010177	526413
lgun_hgun_tig00010182	123350
lgun_hgun_tig00010652	138637
lgun_hgun_tig00010761	98292
lgun_hgun_tig00010868	40952

## Sheet: GWAS Genes
GWAS Genes	Overlap with XGBoost
g284
g529
g530
g1108
g1140
g1327
g1357
g1463
g1756
g1760
g1768
g2321
g2324
g2325
g2357
g2408
g2790
g3085
g3136
g3144
g3258
g3288
g3810
g4191
g4579
g5601
g5652
g5693
g6141
g7373
g7921
g8074
g8144
g8197
g8208
g8232
g8233
g9615
g9661
g10107
g10584
g10629
g10631
g10632
g10633
g10634
g12110
g12852	yes
g15598
g15690
g16034
g16050
g16052
g16196
g16531
g16577
g16594
g16596
g16624
g17023
g17024
g17054
g17055	yes
g17446
g17456
g17934
g19318
g19556
g19557
g19781
g20238
g20336
g20338
g20339
g21219
g21303
g22007
g22925
g22926
g22928
g22934
g22942
g22943
g22946
g23060
g23062
g23063
g23067
g23099
g23108	yes
g23109	yes
g23110
g23113
g23116
g23335
g23522
g24011
g24012
g24013
g24014
g24017
g24019
g24619	yes
g25069
g25294
g25440
g25744
g25795
g25827
g26404
g26683
g26851
g26852
g27146
g28030
g28419
g28567
g29398
g29400
g31212
g31491
g32205
g32951
g33723
g33729
g34076
g34127
g34225
g35090
g35091
g35092
g35123
g35129
g35130
g35152
g35166
g35172
g35183
g35192
g35205
g35213
g35214
g35216
g35219
g35220
g35226
g35228
g35229
g35235
g35280
g35678
g35945
g36755
g36757
g36760
g37341
g37348
g37385
g37530
g38842
g39026
g39178
g39653
g39781
g39800
g39866
g39867
g39870
g40021
g40139
g40300
g40526
g40539
g41457
g41630
g41769
g41893
g42008
g42010
g42017
g42039
g42043
g42045
g42047
g42048
g42398
g42918
g42919
g42920
g42921
g42922
g42925
g43271
g44237
g44238
g44243
g44244
g44258
g44903
g44992
g46215
g46292
g46682
g46683
g46803
g46804
g46958
g46960
g47225
g47226
g47232
g47234	yes
g47235	yes
g47386
g47388
g47389
g47392
g47472
g48122
g48208
g48315
g49072
g49611
g50134
g50279
g50794
g50795
g50796
g50797
g50798
g50799
g50805
g51035
g51444
g51624
g51739
g51996
g52115
g52530
g52546
