# Supplementary material for: Genomic basis of seed colour in quinoa inferred from variant patterns using extreme gradient boosting
Source: Plant Biotechnol J. 2024 Jan 11;22(5):1312–24. doi: 10.1111/pbi.14267 (PMC11022794; doi:10.1111/pbi.14267)
Supplement: Supplementary file 9 — Table S4 Evaluation of predictive accuracies for the three distinct seed colours beige, orange and white [file PBI-22-1312-s006.xlsx]

## Sheet: Sheet1
Predictions
Method	Mean prediction accuracy	Best prediction accuracy	Number of SNPs used in model
XGB 129	0.82	0.96	129
GWAS MIX	0.76	0.92	1073
XGB 5	0.73	0.87	5
XGB	0.71	0.86	ALL
GWAS Colour-White	0.6	0.75	238
GWAS OY-WB	0.59	0.77	295
GWAS
Binary combinations	PVE	Significant SNPs
Orange-White	0.85	950
Beige-White	0.71	7
OrangeYellow-WhiteBeige	0.51	295
Beige-Orange	0.47	118
Colour-White	0.38	238
WhiteBeige-Colour	0.35	2
