# Supplementary material for: Genomic basis of seed colour in quinoa inferred from variant patterns using extreme gradient boosting
Source: Plant Biotechnol J. 2024 Jan 11;22(5):1312–24. doi: 10.1111/pbi.14267 (PMC11022794; doi:10.1111/pbi.14267)
Supplement: Supplementary file 10 — Table S5 Variants linked to the 129 predictive variants with a Pearson correlation coefficient larger than or equal to 0.97 [file PBI-22-1312-s003.xlsx]

## Sheet: Sheet1
SNP number	Variant detected by model	Collinear variant	Correlation	P-value	Gene	Reference	Alternative
34	lg14_hg00005821_unord1_nbtig2_1920918	lg14_hg00005821_unord1_nbtig2_1809537	0.971322	8.15316e-60	No-Gene	A	T
41	lg15_hg00005981_unord2_nbtig4_1634629	lg15_hg00005981_unord2_nbtig4_1600520	0.977594	9.73535e-65	No-Gene	T	G
2	lg15_hg00005981_unord2_nbtig4_1634629	lg15_hg00005981_unord2_nbtig4_1601270	0.971225	9.51315e-60	No-Gene	C	G
2	lg15_hg00005981_unord2_nbtig4_1634629	lg15_hg00005981_unord2_nbtig4_1623343	0.971881	3.30547e-60	No-Gene	C	T
2	lg15_hg00005981_unord2_nbtig4_1634629	lg15_hg00005981_unord2_nbtig4_1626499	0.977594	9.73535e-65	No-Gene	G	T
2	lg15_hg00005981_unord2_nbtig4_1634629	lg15_hg00005981_unord2_nbtig4_1627272	0.972486	1.21795e-60	No-Gene	C	T
2	lg15_hg00005981_unord2_nbtig4_1634629	lg15_hg00005981_unord2_nbtig4_1627281	0.978136	3.15505e-65	No-Gene	C	T
52	lg20_hg00000317_unord30_nbtig3_1647900	lg20_hg00000317_unord30_nbtig3_1647898	0.99471	1.01105e-93	No-Gene	TAAACAAACAATA	T
66	lgun_hg00001025_ord2_nbtig3_351203	lgun_hg00001025_ord2_nbtig3_124401	0.976173	1.64715e-63	No-Gene	C	CA
4	lgun_hg00001025_ord2_nbtig3_351203	lgun_hg00001025_ord2_nbtig3_146161	0.976571	7.58637e-64	No-Gene	A	C
4	lgun_hg00001025_ord2_nbtig3_351203	lgun_hg00001025_ord2_nbtig3_156684	0.976154	1.70667e-63	No-Gene	T	C
4	lgun_hg00001025_ord2_nbtig3_351203	lgun_hg00001025_ord2_nbtig3_158264	0.982071	3.39649e-69	No-Gene	G	T
4	lgun_hg00001025_ord2_nbtig3_351203	lgun_hg00001025_ord2_nbtig3_180760	0.976571	7.58637e-64	No-Gene	A	AT
4	lgun_hg00001025_ord2_nbtig3_351203	lgun_hg00001025_ord2_nbtig3_254210	0.977923	4.92824e-65	No-Gene	A	G
4	lgun_hg00001025_ord2_nbtig3_351203	lgun_hg00001025_ord2_nbtig3_255043	0.988283	1.001e-77	No-Gene	C	T
4	lgun_hg00001025_ord2_nbtig3_351203	lgun_hg00001025_ord2_nbtig3_259420	0.970368	3.65355e-59	No-Gene	A	T
4	lgun_hg00001025_ord2_nbtig3_351203	lgun_hg00001025_ord2_nbtig3_305082	0.97068	2.24933e-59	No-Gene	C	A
4	lgun_hg00001025_ord2_nbtig3_351203	lgun_hg00001025_ord2_nbtig3_323419	0.97044	3.26985e-59	g15634	C	T
4	lgun_hg00001025_ord2_nbtig3_351203	lgun_hg00001025_ord2_nbtig3_328206	0.982071	3.39649e-69	g15634	A	T
4	lgun_hg00001025_ord2_nbtig3_351203	lgun_hg00001025_ord2_nbtig3_346982	0.970815	1.8199e-59	No-Gene	T	G
4	lgun_hg00001025_ord2_nbtig3_351203	lgun_hg00001025_ord2_nbtig3_350041	0.970815	1.8199e-59	g15635	G	A
4	lgun_hg00001025_ord2_nbtig3_351203	lgun_hg00001025_ord2_nbtig3_389537	0.976294	1.30225e-63	No-Gene	C	T
4	lgun_hg00001025_ord2_nbtig3_351203	lgun_hg00001025_ord2_nbtig3_443547	0.982071	3.39649e-69	No-Gene	C	G
4	lgun_hg00001025_ord2_nbtig3_351203	lgun_hg00001025_ord2_nbtig3_445444	0.97068	2.24933e-59	No-Gene	T	C
69	lgun_hg00002041_ord1_nbtig5_23824	lgun_hg00002041_ord1_nbtig5_124934	0.971396	7.23673e-60	No-Gene	G	A
74	lgun_hg00002041_ord1_nbtig5_139680	lgun_hg00002041_ord1_nbtig5_323972	0.973882	1.11735e-61	g17054/g17055	C	T
92	lgun_hg00005409_ord1_nbtig2_2376077	lgun_hg00005409_ord1_nbtig2_2376075	0.994694	1.16238e-93	g20104	C	T
93	lgun_hg00006195_ord2_nbtig2_173917	lgun_hg00006195_ord2_nbtig2_173918	0.995349	2.57122e-96	No-Gene	T	A
107	lgun_hg00009334_ord1_nbtig2_1513862	lgun_hg00009334_ord1_nbtig2_1513867	0.994226	5.84737e-92	No-Gene	C	T
