# Supplementary material for: Genomic basis of seed colour in quinoa inferred from variant patterns using extreme gradient boosting
Source: Plant Biotechnol J. 2024 Jan 11;22(5):1312–24. doi: 10.1111/pbi.14267 (PMC11022794; doi:10.1111/pbi.14267)
Supplement: Supplementary file 11 — Table S6 Catalogue of genes exhibiting one or more SNPs within the gene body or in close proximity (1000 bp flanking regions) [file PBI-22-1312-s004.xlsx]

## Sheet: Sheet1
Running Number	Gene	Sequence in RefCHEN125	Function	GO Terms	Notable GO Terms	Gene Start	Gene Stop	Variant Position	RPKM (yellow)	RPKM (orange)	RPKM (red)	Reference	Alternative	Variant type
1	g6310	lg2_hg00000000_ord1_nbtig5	-	-	-	1139568	1200349	1170175	0.209682	0.42	0.18	T	C	intron_variant
2	g6978	lg2_hg00000001_ord1_nbtig2				1516368	1536953	1525099	0.011993	0.14	0.11	A	G	intron_variant
3	g7547	lg2_hg00006278_ord1_nbtig2	respiratory burst oxidase homolog protein	GO:0003674,GO:0003824,GO:0004601,GO:0005488,GO:0005509,GO:0005575,GO:0008150,GO:0008152,GO:0009636,GO:0009987,GO:0016020,GO:0016021,GO:0016209,GO:0016491,GO:0016651,GO:0016684,GO:0031224,GO:0042221,GO:0043167,GO:0043169,GO:0044425,GO:0046872,GO:0050664,GO:0050896,GO:0051716,GO:0055114,GO:0070887,GO:0097237,GO:0098754,GO:0098869,GO:1990748	antioxidant activity, metal ion binding, detoxification	697876	704477	697610	3.55892	2.39	1.29	C	G	upstream_gene_variant
4	g8132	lg3_hg00005217_ord1_nbtig3	At1g04910-like			226444	230981	226756	7.29299	4	3.85	A	G	intron_variant
5	g9431	lg5_hg00000096_unord30_nbtig2				1589704	1591166	1591253	0.088732	1.22	0.9	A	AT	downstream_gene_variant
6	g35296	lg5_hgun_tig00005594	BONZAI 3-like	GO:0003674,GO:0005488,GO:0005543,GO:0005544,GO:0005575,GO:0005623,GO:0005886,GO:0006950,GO:0006952,GO:0008150,GO:0008289,GO:0009987,GO:0010118,GO:0010941,GO:0016020,GO:0043167,GO:0043168,GO:0044464,GO:0048519,GO:0048523,GO:0050789,GO:0050794,GO:0050896,GO:0060548,GO:0065007,GO:0071944,GO:0090332	stomatal closure	3457669	3465389	3452227	13.0857	7.02	4.24	C	G	intergenic_region
6	g35296	lg5_hgun_tig00005594	BONZAI 3-like	GO:0003674,GO:0005488,GO:0005543,GO:0005544,GO:0005575,GO:0005623,GO:0005886,GO:0006950,GO:0006952,GO:0008150,GO:0008289,GO:0009987,GO:0010118,GO:0010941,GO:0016020,GO:0043167,GO:0043168,GO:0044464,GO:0048519,GO:0048523,GO:0050789,GO:0050794,GO:0050896,GO:0060548,GO:0065007,GO:0071944,GO:0090332	stomatal closure	3457669	3465389	3466070	13.0857	7.02	4.24	T	A	downstream_gene_variant
7	g35297	lg5_hgun_tig00005594	E3 ubiquitin-protein ligase	GO:0003674,GO:0003824,GO:0004842,GO:0005575,GO:0005622,GO:0005623,GO:0005634,GO:0005737,GO:0005739,GO:0005829,GO:0006464,GO:0006807,GO:0008150,GO:0008152,GO:0009987,GO:0016567,GO:0016740,GO:0019538,GO:0019787,GO:0032446,GO:0036211,GO:0043170,GO:0043226,GO:0043227,GO:0043229,GO:0043231,GO:0043412,GO:0044237,GO:0044238,GO:0044260,GO:0044267,GO:0044424,GO:0044444,GO:0044464,GO:0061630,GO:0061659,GO:…	reproduction	3466414	3497704	3466070	0	0	0	T	A	intergenic_region
8	g12852	lg8_hg00005524_ord1_nbtig2	K02A2.6-like			1766293	1772151	1773066	0.0132838	0	0	G	T	upstream_gene_variant
9	g13496	lg9_hg00005158_ord2_nbtig3				1026527	1035622	1015560	2.05422	1.71	2.18	G	A	intergenic_region
9	g13496	lg9_hg00005158_ord2_nbtig3				1026527	1035622	1028574	2.05422	1.71	2.18	C	T	intron_variant
10	g13844	lg9_hg00006256_ord1_nbtig3	methyltransferase	GO:0003674,GO:0003824,GO:0005575,GO:0005622,GO:0005623,GO:0005737,GO:0008150,GO:0008152,GO:0008168,GO:0008757,GO:0016740,GO:0016741,GO:0032259,GO:0044424,GO:0044464	methylation	626563	628054	627399	427.577	169.9	51.51	T	A	missense_variant (Leu92Gln)
11	g13845	lg9_hg00006256_ord1_nbtig3	Glucose dehydrogenase C-terminus	GO:0003674,GO:0003824,GO:0003939,GO:0005488,GO:0005575,GO:0005622,GO:0005623,GO:0005737,GO:0005739,GO:0005740,GO:0005829,GO:0005886,GO:0005911,GO:0005975,GO:0006082,GO:0008150,GO:0008152,GO:0008270,GO:0009056,GO:0009506,GO:0009987,GO:0016020,GO:0016052,GO:0016054,GO:0016491,GO:0016614,GO:0016616,GO:0019520,GO:0019523,GO:0019752,GO:0030054,GO:0031090,GO:0031966,GO:0031967,GO:0031975,GO:0032787,GO:…	Plasmodesma, organelle envelope	628293	630248	627399	7.38466	8.68	3.53	T	A	downstream_gene_variant
13	g12002	lg11_hg00006651_ord1_nbtig3	Egg cell-secreted protein	GO:0000003,GO:0003006,GO:0005575,GO:0005576,GO:0005622,GO:0005623,GO:0005737,GO:0007276,GO:0007281,GO:0007283,GO:0007286,GO:0007338,GO:0008150,GO:0009566,GO:0009567,GO:0009987,GO:0019953,GO:0021700,GO:0022412,GO:0022414,GO:0030154,GO:0031410,GO:0031982,GO:0032501,GO:0032502,GO:0032504,GO:0032879,GO:0032880,GO:0043226,GO:0043227,GO:0043229,GO:0043900,GO:0044424,GO:0044444,GO:0044464,GO:0044703,GO:…	Reproduction, developmental process involved in reproduction, regulation of fertilization	49066	49684	50093	1.44054	0.38	0.09	T	C	downstream_gene_variant
12	g12003	lg11_hg00006651_ord1_nbtig3	-	-		50312	53861	50093	6.65736	6.17	9.31	T	C	downstream_gene_variant
15	g26619	lg14_hg00005821_unord1_nbtig2	Ubiquitin-like domain-containing CTD phosphatase	GO:0003674,GO:0003824,GO:0004721,GO:0005575,GO:0005622,GO:0005623,GO:0005634,GO:0006464,GO:0006470,GO:0006793,GO:0006796,GO:0006807,GO:0008150,GO:0008152,GO:0009987,GO:0016311,GO:0016787,GO:0016788,GO:0016791,GO:0019538,GO:0036211,GO:0042578,GO:0043170,GO:0043226,GO:0043227,GO:0043229,GO:0043231,GO:0043412,GO:0044237,GO:0044238,GO:0044260,GO:0044267,GO:0044424,GO:0044464,GO:0071704,GO:0140096,GO:…		2078451	2102711	2103423	13.246	10.44	18.97	C	A	downstream_gene_variant
14	g26620	lg14_hg00005821_unord1_nbtig2	ZINC FINGER protein	GO:0001101,GO:0002831,GO:0003674,GO:0003676,GO:0003677,GO:0005488,GO:0005575,GO:0005622,GO:0005623,GO:0005634,GO:0006139,GO:0006351,GO:0006355,GO:0006725,GO:0006807,GO:0006950,GO:0006952,GO:0006970,GO:0007154,GO:0007165,GO:0008150,GO:0008152,GO:0009058,GO:0009059,GO:0009314,GO:0009414,GO:0009415,GO:0009416,GO:0009628,GO:0009642,GO:0009646,GO:0009651,GO:0009719,GO:0009725,GO:0009737,GO:0009738,GO:…	response to light, response to water. Response to absence of light	2103877	2115976	2103423	35.0433	15.82	21.93	C	A	intergenic_region
16	g967	lg19_hg00000697_unord1_nbtig9	ATPase activity, coupled to transmembrane movement of substances	-		6425208	6438761	6426647	0	0	0.02	G	A	intron_variant
17	g3899	lg20_hg00010189_unord15_nbtig1	Potassium transporter	GO:0003674,GO:0005215,GO:0005575,GO:0006810,GO:0006811,GO:0006812,GO:0006813,GO:0008150,GO:0008324,GO:0009987,GO:0015075,GO:0015077,GO:0015079,GO:0015318,GO:0015672,GO:0016020,GO:0016021,GO:0022857,GO:0022890,GO:0030001,GO:0031224,GO:0034220,GO:0044425,GO:0046873,GO:0051179,GO:0051234,GO:0055085,GO:0071804,GO:0071805,GO:0098655,GO:0098660,GO:0098662		354190	374082	360668	0.226649	0.84	1.21	A	T	intron_variant
18	g15634	lgun_hg00001025_ord2_nbtig3	mRNA cap-binding component of the eukaryotic translation initiation factor 3 (eIF-3) complex, which is involved in protein synthesis of a specialized repertoire of mRNAs and, together with other initiation factors, stimulates binding of mRNA and methionyl-tRNAi to the 40S ribosome. The eIF-3 complex specifically targets and initiates translation of a subset of mRNAs involved in cell proliferation…	GO:0003674,GO:0003676,GO:0003723,GO:0003743,GO:0003824,GO:0004721,GO:0004722,GO:0005488,GO:0005575,GO:0005622,GO:0005623,GO:0005634,GO:0005635,GO:0005654,GO:0005737,GO:0005783,GO:0005789,GO:0005829,GO:0005852,GO:0005911,GO:0006412,GO:0006413,GO:0006464,GO:0006470,GO:0006518,GO:0006793,GO:0006796,GO:0006807,GO:0006810,GO:0006913,GO:0007154,GO:0007165,GO:0008135,GO:0008150,GO:0008152,GO:0009058,GO:…	response to light stimulus	320073	329048	323419	46.4209	31.38	36.97	C	T	intron_variant
18	g15634	lgun_hg00001025_ord2_nbtig3	mRNA cap-binding component of the eukaryotic translation initiation factor 3 (eIF-3) complex, which is involved in protein synthesis of a specialized repertoire of mRNAs and, together with other initiation factors, stimulates binding of mRNA and methionyl-tRNAi to the 40S ribosome. The eIF-3 complex specifically targets and initiates translation of a subset of mRNAs involved in cell proliferation…	GO:0003674,GO:0003676,GO:0003723,GO:0003743,GO:0003824,GO:0004721,GO:0004722,GO:0005488,GO:0005575,GO:0005622,GO:0005623,GO:0005634,GO:0005635,GO:0005654,GO:0005737,GO:0005783,GO:0005789,GO:0005829,GO:0005852,GO:0005911,GO:0006412,GO:0006413,GO:0006464,GO:0006470,GO:0006518,GO:0006793,GO:0006796,GO:0006807,GO:0006810,GO:0006913,GO:0007154,GO:0007165,GO:0008135,GO:0008150,GO:0008152,GO:0009058,GO:…	response to light stimulus	320073	329048	328206	46.4209	31.38	36.97	A	T	intron_variant
19	g15635	lgun_hg00001025_ord2_nbtig3	-	-		349033	352880	351203	13.2652	21.89	15.88	A	G	intron_variant
20	g17054	lgun_hg00002041_ord1_nbtig5	zinc finger CCCH domain-containing protein	GO:0003674,GO:0003676,GO:0003677,GO:0005488,GO:0043167,GO:0043169,GO:0046872,GO:0097159,GO:1901363	metal ion binding	318754	341672	323972	3.5619	1.05	1.82	C	T	intron_variant
20	g17054	lgun_hg00002041_ord1_nbtig5	zinc finger CCCH domain-containing protein	GO:0003674,GO:0003676,GO:0003677,GO:0005488,GO:0043167,GO:0043169,GO:0046872,GO:0097159,GO:1901363	metal ion binding	318754	341672	328079	3.5619	1.05	1.82	T	TG	intron_variant
20	g17054	lgun_hg00002041_ord1_nbtig5	zinc finger CCCH domain-containing protein	GO:0003674,GO:0003676,GO:0003677,GO:0005488,GO:0043167,GO:0043169,GO:0046872,GO:0097159,GO:1901363	metal ion binding	318754	341672	331907	3.5619	1.05	1.82	G	GA	intron_variant
20	g17054	lgun_hg00002041_ord1_nbtig5	zinc finger CCCH domain-containing protein	GO:0003674,GO:0003676,GO:0003677,GO:0005488,GO:0043167,GO:0043169,GO:0046872,GO:0097159,GO:1901363	metal ion binding	318754	341672	332057	3.5619	1.05	1.82	A	C	intron_variant
20	g17054	lgun_hg00002041_ord1_nbtig5	zinc finger CCCH domain-containing protein	GO:0003674,GO:0003676,GO:0003677,GO:0005488,GO:0043167,GO:0043169,GO:0046872,GO:0097159,GO:1901363	metal ion binding	318754	341672	384744	3.5619	1.05	1.82	G	A	intergenic_region
21	g17055	lgun_hg00002041_ord1_nbtig5	traB domain-containing	-		399665	420922	384744	24.3327	13.15	16.73	G	A	intergenic_region
21	g17055	lgun_hg00002041_ord1_nbtig5	traB domain-containing	-		399665	420922	402268	24.3327	13.15	16.73	G	GT	intron_variant
22	g17451	lgun_hg00002246_ord2_nbtig3				705490	707661	707196	2.87876	2.21	2.15	T	TAGTCGCG	3_prime_UTR_variant
23	g17452	lgun_hg00002246_ord2_nbtig3				707870	708745	707196	7.21628	6.65	4.93	T	TAGTCGCG	upstream_gene_variant
24	g20092	lgun_hg00005409_ord1_nbtig2				2218733	2220729	2219065	0.41856	0.11	0.1	G	T	intron_variant
25	g20095	lgun_hg00005409_ord1_nbtig2	Purple acid phosphatase	GO:0003674,GO:0003824,GO:0003993,GO:0005048,GO:0005488,GO:0005575,GO:0005576,GO:0005622,GO:0005623,GO:0005737,GO:0005739,GO:0005740,GO:0005768,GO:0005794,GO:0005802,GO:0006109,GO:0006605,GO:0006626,GO:0006793,GO:0006796,GO:0006810,GO:0006839,GO:0006886,GO:0006996,GO:0007005,GO:0007006,GO:0008104,GO:0008150,GO:0008152,GO:0009507,GO:0009526,GO:0009536,GO:0009941,GO:0009987,GO:0012505,GO:0015031,GO:…	phosphate-containing compound metabolic process	2243268	2247038	2245836	13.2669	6.57	4.03	G	A	intron_variant
26	g20104	lgun_hg00005409_ord1_nbtig2	Belongs to the glycosyl hydrolase 1 family	O:0003674,GO:0003824,GO:0004553,GO:0004565,GO:0005575,GO:0005576,GO:0005622,GO:0005623,GO:0005737,GO:0005975,GO:0008150,GO:0008152,GO:0008422,GO:0009507,GO:0009536,GO:0015925,GO:0015926,GO:0016787,GO:0016798,GO:0033907,GO:0042973,GO:0043226,GO:0043227,GO:0043229,GO:0043231,GO:0044238,GO:0044424,GO:0044444,GO:0044464,GO:0048046,GO:0071704,GO:0080079,GO:0080083,GO:0102483,GO:1901135,GO:1901657	chloroplast	2371122	2377237	2376075	2.73374	1.32	0.72	T	C	intron_variant
26	g20104	lgun_hg00005409_ord1_nbtig2	Belongs to the glycosyl hydrolase 1 family	O:0003674,GO:0003824,GO:0004553,GO:0004565,GO:0005575,GO:0005576,GO:0005622,GO:0005623,GO:0005737,GO:0005975,GO:0008150,GO:0008152,GO:0008422,GO:0009507,GO:0009536,GO:0015925,GO:0015926,GO:0016787,GO:0016798,GO:0033907,GO:0042973,GO:0043226,GO:0043227,GO:0043229,GO:0043231,GO:0044238,GO:0044424,GO:0044444,GO:0044464,GO:0048046,GO:0071704,GO:0080079,GO:0080083,GO:0102483,GO:1901135,GO:1901657	chloroplast	2371122	2377237	2376077	2.73374	1.32	0.72	C	T	intron_variant
27	g23108	lgun_hg00006396_ord1_nbtig2	4,5-DOPA dioxygenase	GO:0003674,GO:0003824,GO:0005488,GO:0005506,GO:0006725,GO:0008150,GO:0008152,GO:0008198,GO:0008270,GO:0009987,GO:0016491,GO:0016701,GO:0043167,GO:0043169,GO:0044237,GO:0046872,GO:0046914,GO:0051213,GO:0055114		1255751	1273745	1274659	8.06314	4.27	1.47	A	T	downstream_gene_variant
28	g23109	lgun_hg00006396_ord1_nbtig2	lysine methyltransferase			1274791	1277835	1274659	1.31854	1.56	1.74	A	T	upstream_gene_variant
29	g23394	lgun_hg00006473_ord2_nbtig2	isoform X1			282029	318057	286212	6.96278	11.78	9.63	A	AATGTGAGC	intron_variant
30	g24619	lgun_hg00007252_ord1_nbtig2	NB-ARC domain	-		90756	110261	109716	0.0725908	0.02	0.01	G	A	intron_variant
31	g29642	lgun_hgun_tig00001662	Ubiquitin-like protein involved in cytoplasm to vacuole transport (Cvt) and autophagic vesicle formation	GO:0000045,GO:0000407,GO:0000422,GO:0003674,GO:0003824,GO:0005575,GO:0005622,GO:0005623,GO:0005737,GO:0006464,GO:0006497,GO:0006501,GO:0006807,GO:0006810,GO:0006914,GO:0006996,GO:0007005,GO:0007033,GO:0008104,GO:0008150,GO:0008152,GO:0009056,GO:0009058,GO:0009059,GO:0009987,GO:0015031,GO:0015833,GO:0016020,GO:0016043,GO:0016236,GO:0016740,GO:0018410,GO:0019538,GO:0019776,GO:0022411,GO:0022607,GO:…	Phagophore	40396	44469	40712	11.7432	7.46	4.75	C	T	intron_variant
32	g32962	lgun_hgun_tig00005148	Phosphorylase is an important allosteric enzyme in carbohydrate metabolism. Enzymes from different sources differ in their regulatory mechanisms and in their natural substrates. However, all known phosphorylases share catalytic and structural properties	GO:0000272,GO:0001101,GO:0003674,GO:0003824,GO:0004645,GO:0005488,GO:0005575,GO:0005622,GO:0005623,GO:0005737,GO:0005829,GO:0005975,GO:0005976,GO:0005977,GO:0005980,GO:0006073,GO:0006091,GO:0006112,GO:0006950,GO:0008144,GO:0008150,GO:0008152,GO:0008184,GO:0009056,GO:0009057,GO:0009251,GO:0009414,GO:0009415,GO:0009507,GO:0009536,GO:0009628,GO:0009987,GO:0010035,GO:0010038,GO:0015980,GO:0016052,GO:…	response to water deprivation, response to water	120850	128441	125525	30.2143	42.34	41.36	A	T	intron_variant
33	g34285	lgun_hgun_tig00005384	prefoldin subunit	GO:0001775,GO:0002376,GO:0003674,GO:0005488,GO:0005515,GO:0005575,GO:0005622,GO:0005623,GO:0005737,GO:0006457,GO:0006996,GO:0007010,GO:0007275,GO:0007399,GO:0007417,GO:0007420,GO:0008150,GO:0009987,GO:0016043,GO:0016272,GO:0021537,GO:0021549,GO:0022037,GO:0030029,GO:0030036,GO:0030900,GO:0030902,GO:0032501,GO:0032502,GO:0032991,GO:0042113,GO:0044183,GO:0044424,GO:0044464,GO:0045321,GO:0046649,GO:…	central nervous system development, system development, animal organ development, brain development	135416	138772	138095	11.1045	12.39	15.98	T	C	intron_variant
34	g37303	lgun_hgun_tig00005965	Belongs to the adenylate kinase family			360042	362606	360038	0.434486	2.84	1.97	T	C	upstream_gene_variant
35	g41253	lgun_hgun_tig00007076	ankyrin repeat-containing protein	-		568336	577915	567991	0.830503	0.09	0.05	A	T	upstream_gene_variant
35	g41253	lgun_hgun_tig00007076	ankyrin repeat-containing protein	-		568336	577915	572515	0.830503	0.09	0.05	G	A	intron_variant
36	g42821	lgun_hgun_tig00007622	P5CS plays a key role in proline biosynthesis, leading to osmoregulation in plants	GO:0000003,GO:0000166,GO:0001101,GO:0003006,GO:0003674,GO:0003824,GO:0004349,GO:0004350,GO:0005488,GO:0005524,GO:0005575,GO:0005622,GO:0005623,GO:0005737,GO:0005829,GO:0005911,GO:0006082,GO:0006520,GO:0006560,GO:0006561,GO:0006793,GO:0006796,GO:0006807,GO:0006950,GO:0006970,GO:0006972,GO:0006979,GO:0007275,GO:0008144,GO:0008150,GO:0008152,GO:0008652,GO:0009058,GO:0009064,GO:0009084,GO:0009414,GO:…	seed development, embryo development ending in seed dormancy	244134	253757	254242	7.58702	5.77	4.24	A	T	intergenic_region
37	g47234	lgun_hgun_tig00008894	Belongs to the cytochrome P450 family	GO:0000003,GO:0003006,GO:0003674,GO:0003824,GO:0004497,GO:0005488,GO:0005506,GO:0005575,GO:0005622,GO:0005623,GO:0005737,GO:0005783,GO:0005789,GO:0007275,GO:0007568,GO:0008150,GO:0008152,GO:0009835,GO:0010154,GO:0012505,GO:0016020,GO:0016021,GO:0016491,GO:0016705,GO:0020037,GO:0021700,GO:0022414,GO:0031090,GO:0031224,GO:0031984,GO:0032501,GO:0032502,GO:0042175,GO:0043167,GO:0043169,GO:0043226,GO:…	Reproduction, developmental process involved in reproduction, fruit ripening, fruit development, developmental maturation, reproductive process	520438	522334	521428	6.60461	6.42	0.01	T	A	splice_donor_variant&splice_region_variant&intron_variant
37	g47234	lgun_hgun_tig00008894	Belongs to the cytochrome P450 family	GO:0000003,GO:0003006,GO:0003674,GO:0003824,GO:0004497,GO:0005488,GO:0005506,GO:0005575,GO:0005622,GO:0005623,GO:0005737,GO:0005783,GO:0005789,GO:0007275,GO:0007568,GO:0008150,GO:0008152,GO:0009835,GO:0010154,GO:0012505,GO:0016020,GO:0016021,GO:0016491,GO:0016705,GO:0020037,GO:0021700,GO:0022414,GO:0031090,GO:0031224,GO:0031984,GO:0032501,GO:0032502,GO:0042175,GO:0043167,GO:0043169,GO:0043226,GO:…	Reproduction, developmental process involved in reproduction, fruit ripening, fruit development, developmental maturation, reproductive process	520438	522334	527918	6.60461	6.42	0.01	C	T	intergenic_region
38	g47235	lgun_hgun_tig00008894	Belongs to the cytochrome P450 family	GO:0000003,GO:0003006,GO:0003674,GO:0003824,GO:0004497,GO:0005488,GO:0005506,GO:0005575,GO:0005622,GO:0005623,GO:0005737,GO:0005783,GO:0005789,GO:0007275,GO:0007568,GO:0008150,GO:0008152,GO:0009835,GO:0010154,GO:0012505,GO:0016020,GO:0016021,GO:0016491,GO:0016705,GO:0020037,GO:0021700,GO:0022414,GO:0031090,GO:0031224,GO:0031984,GO:0032501,GO:0032502,GO:0042175,GO:0043167,GO:0043169,GO:0043226,GO:…	Reproduction, developmental process involved in reproduction, fruit ripening, fruit development, developmental maturation, reproductive process	529378	531157	527918	21.9478	0.5	1.33	C	T	intergenic_region
38	g47235	lgun_hgun_tig00008894	Belongs to the cytochrome P450 family	GO:0000003,GO:0003006,GO:0003674,GO:0003824,GO:0004497,GO:0005488,GO:0005506,GO:0005575,GO:0005622,GO:0005623,GO:0005737,GO:0005783,GO:0005789,GO:0007275,GO:0007568,GO:0008150,GO:0008152,GO:0009835,GO:0010154,GO:0012505,GO:0016020,GO:0016021,GO:0016491,GO:0016705,GO:0020037,GO:0021700,GO:0022414,GO:0031090,GO:0031224,GO:0031984,GO:0032501,GO:0032502,GO:0042175,GO:0043167,GO:0043169,GO:0043226,GO:…	Reproduction, developmental process involved in reproduction, fruit ripening, fruit development, developmental maturation, reproductive process	529378	531157	531246	21.9478	0.5	1.33	A	G	downstream_gene_variant
38	g47235	lgun_hgun_tig00008894	Belongs to the cytochrome P450 family	GO:0000003,GO:0003006,GO:0003674,GO:0003824,GO:0004497,GO:0005488,GO:0005506,GO:0005575,GO:0005622,GO:0005623,GO:0005737,GO:0005783,GO:0005789,GO:0007275,GO:0007568,GO:0008150,GO:0008152,GO:0009835,GO:0010154,GO:0012505,GO:0016020,GO:0016021,GO:0016491,GO:0016705,GO:0020037,GO:0021700,GO:0022414,GO:0031090,GO:0031224,GO:0031984,GO:0032501,GO:0032502,GO:0042175,GO:0043167,GO:0043169,GO:0043226,GO:…	Reproduction, developmental process involved in reproduction, fruit ripening, fruit development, developmental maturation, reproductive process	529378	531157	531270	21.9478	0.5	1.33	T	TA	downstream_gene_variant
39	g47237	lgun_hgun_tig00008894	serine threonine-protein kinase			569782	571664	569068	0.0204873	0.07	0.09	C	T	downstream_gene_variant
40	g47302	lgun_hgun_tig00008899	Belongs to the glycosyl hydrolase 32 family	GO:0003674,GO:0003824,GO:0004553,GO:0004564,GO:0005575,GO:0005576,GO:0005618,GO:0005622,GO:0005623,GO:0005737,GO:0005773,GO:0005886,GO:0005975,GO:0006950,GO:0006952,GO:0008150,GO:0008152,GO:0009605,GO:0009607,GO:0009611,GO:0009620,GO:0009628,GO:0016020,GO:0016787,GO:0016798,GO:0030312,GO:0043207,GO:0043226,GO:0043227,GO:0043229,GO:0043231,GO:0044238,GO:0044424,GO:0044444,GO:0044464,GO:0048046,GO:…	cell wall, response to stress, defense response to other organism	69972	72741	70544	0.0464368	0.02	0	A	AT	intron_variant
41	g48673	lgun_hgun_tig00009547				221111	222609	222053	56.246	23.54	38.7	T	G	intron_variant
