# Supplementary material for: Genomic basis of seed colour in quinoa inferred from variant patterns using extreme gradient boosting
Source: Plant Biotechnol J. 2024 Jan 11;22(5):1312–24. doi: 10.1111/pbi.14267 (PMC11022794; doi:10.1111/pbi.14267)
Supplement: Supplementary file 12 — Data S1 Supporting Information [file PBI-22-1312-s001.xlsx]

## Sheet: Figure 2 PCA
	principal component 1	principal component 2	Colour
40743	-6.43531	-1.16873	white
40745	-7.9031	-2.86799	white
40746	-4.75306	2.70291	beige
40747	-4.37029	1.78792	beige
40748	-5.39269	0.378233	beige
40749	-7.96949	-1.4979	white
40750	0.216188	6.9577	beige
40785	-6.91562	-2.6749	white
40786	4.29284	5.54903	beige
40789	-7.12433	-1.4606	white
40790	-2.5933	3.26585	beige
40794	-7.56096	-3.19181	white
40795	-5.34321	-1.95687	white
40797	-6.29463	-2.54038	white
40799	-5.96459	-2.78639	white
40800	-7.33617	-0.752343	white
40801	-6.80807	-1.26783	white
40803	-6.59913	0.0599839	white
40804	-3.79048	1.65754	white
40805	1.52803	8.06598	beige
40806	-4.39042	1.20813	white
40807	-3.26095	4.55183	beige
40808	-5.09385	-0.347574	white
40809	-7.2507	-1.32899	white
40810	-3.38685	1.62966	beige
40811	-3.70242	1.7405	white
40812	-6.60815	-1.05807	white
40814	3.03556	5.21778	beige
40815	-2.64037	6.38175	white
40819	-3.67048	0.640258	white
40820	-3.61437	1.15837	white
40821	-5.54507	-2.3255	white
40822	-7.61022	-3.57382	white
40824	11.7335	-3.46949	orange
40826	-0.507526	2.92231	white
40827	6.54845	-1.96034	orange
40829	9.41307	-0.947584	beige
40830	11.8203	-3.99414	orange
40831	3.36321	-3.09045	orange
40832	-1.97695	-3.66676	orange
40834	-4.34526	-0.831165	white
40835	5.89178	0.828846	orange
40839	4.57792	-5.07323	white
40846	-1.84693	-3.42456	white
41593	7.29268	4.50694	beige
41594	9.80525	-2.67498	orange
41595	8.59826	-1.24798	orange
41596	6.19914	6.96694	beige
41598	11.7684	-1.74395	orange
41599	10.8147	-3.97657	orange
41600	11.2814	-4.34537	orange
41601	6.21257	4.39676	beige
41603	6.51152	-0.937829	orange
41604	10.4186	-3.17067	orange
41605	10.6177	-4.01127	orange
41608	8.21239	3.2083	beige
41609	10.4869	-2.74788	orange
41611	10.5429	-0.611823	orange
41614	7.24584	1.5306	beige
41615	-5.91132	-1.46008	white
41616	-5.71968	0.295776	white
41619	-6.79881	-2.76135	white
41620	-6.95622	-1.277	white
41621	2.75952	7.09748	beige
41622	-0.544836	3.55794	beige
41623	-0.321169	3.67376	beige
41625	-7.0217	-1.65966	white
41628	11.7022	-4.73296	orange
41630	-5.41701	-0.793801	white
41631	-7.24614	-2.88112	white
41632	11.225	-2.83448	orange
41634	10.9877	-3.29758	orange
41635	-5.55765	-0.719011	white
41636	11.7964	-2.46562	orange
41637	6.07971	-0.828448	orange
41639	10.9056	-4.0194	orange
41640	4.30964	6.90627	beige
41644	11.3057	-4.07677	orange
42278	-1.38548	6.61455	beige
42279	-7.42045	-3.50942	white
42283	-7.43969	-0.407558	white
42284	-7.77374	-1.99921	white
42285	-7.3446	-0.570249	white
42286	-4.23054	3.93899	beige
42288	-0.80958	6.47766	beige
42290	-6.61923	-2.58176	white
42291	2.69092	7.56199	beige
42293	7.60571	4.21501	beige
42295	-0.125331	5.22949	beige
42298	-7.08567	-3.16483	white
42299	7.93967	4.3388	beige
42300	-6.97744	-2.45549	white
42301	-7.39598	-3.28138	white
43549	-6.95016	-2.1222	white
43552	-6.07927	-0.596749	white

## Sheet: Figure 2 LDA
	lda component 1	lda component 2	Colour
40743	-0.629575	3.73669	white
40745	-1.76461	5.23982	white
40746	-6.75104	-4.42503	beige
40747	-6.18769	-4.79556	beige
40748	-7.13942	-3.04497	beige
40749	-2.95921	4.94631	white
40750	-5.64519	-3.45179	beige
40785	-1.46269	4.93953	white
40786	-6.82647	-5.04248	beige
40789	-1.88002	4.79488	white
40790	-7.72804	-3.35706	beige
40794	-0.601679	7.35204	white
40795	-0.171118	3.47349	white
40797	0.407814	5.16911	white
40799	-1.87669	3.53011	white
40800	-0.677105	4.44068	white
40801	-0.839734	5.08601	white
40803	-0.858092	2.1952	white
40804	-0.601802	4.0094	white
40805	-7.83152	-4.20224	beige
40806	-2.70115	4.52385	white
40807	-7.8438	-3.65928	beige
40808	-0.728792	3.06841	white
40809	0.310052	6.43542	white
40810	-5.18665	-3.95676	beige
40811	-1.55418	2.39719	white
40812	-0.461042	4.17368	white
40814	-5.67727	-4.71071	beige
40815	-1.19669	2.97798	white
40819	-0.657283	3.80091	white
40820	-1.96471	4.68832	white
40821	-0.560989	3.89331	white
40822	0.885238	4.68863	white
40824	9.89147	-3.22248	orange
40826	-0.34141	2.24425	white
40827	7.80337	-5.06834	orange
40829	-4.77983	-4.88166	beige
40830	7.82807	-2.83504	orange
40831	10.3727	-2.26631	orange
40832	8.34661	-0.414521	orange
40834	-0.344295	3.89389	white
40835	8.41102	-2.27876	orange
40839	-0.46656	3.20912	white
40846	0.0653691	3.71141	white
41593	-6.61131	-4.00376	beige
41594	9.22753	-3.09372	orange
41595	9.33942	-2.91996	orange
41596	-6.18945	-6.78884	beige
41598	9.57763	-2.84413	orange
41599	8.77198	-3.11694	orange
41600	9.87538	-2.17511	orange
41601	-6.22195	-4.69508	beige
41603	8.74598	-2.78026	orange
41604	10.2572	-1.8145	orange
41605	9.34624	-3.59923	orange
41608	-6.48602	-4.59979	beige
41609	10.3843	-2.54242	orange
41611	9.97272	-2.5572	orange
41614	-6.05953	-4.34257	beige
41615	0.0212096	3.079	white
41616	-3.30481	3.43762	white
41619	-2.34677	3.2679	white
41620	0.463063	3.04606	white
41621	-6.22414	-3.5089	beige
41622	-7.16145	-4.33181	beige
41623	-6.2785	-3.68043	beige
41625	-0.957004	3.56691	white
41628	11.0221	-0.85664	orange
41630	0.737734	3.79651	white
41631	-2.80694	4.11664	white
41632	9.19711	-2.33264	orange
41634	7.34699	-3.09643	orange
41635	-1.37092	5.15232	white
41636	9.78699	-2.90746	orange
41637	8.80188	-3.51837	orange
41639	9.44697	-4.10766	orange
41640	-5.68718	-4.57141	beige
41644	9.15642	-4.54695	orange
42278	-5.94729	-4.26646	beige
42279	-0.861275	4.24088	white
42283	0.335718	5.04859	white
42284	-2.67877	2.60288	white
42285	-1.12099	5.0104	white
42286	-6.48344	-3.49436	beige
42288	-7.38318	-3.90533	beige
42290	0.843159	3.66621	white
42291	-7.51111	-4.61059	beige
42293	-6.65467	-4.2935	beige
42295	-6.38094	-3.35166	beige
42298	-2.19892	4.81524	white
42299	-6.27434	-6.03038	beige
42300	1.64201	2.25994	white
42301	0.248969	4.78419	white
43549	0.545367	3.14561	white
43552	-1.31845	3.24089	white
41645	-1.69821	2.62732	yellow
42278	-1.03185	6.73703	beige
42279	-7.18862	-3.27776	white
42280	-4.02286	-2.70661	yellow
42281	-6.84116	0.171233	yellow
42282	-7.57611	-0.98189	yellow
42283	-7.17591	-0.250633	white
42284	-7.6183	-1.84486	white
42285	-7.14112	-0.449372	white
42286	-3.97797	3.79483	beige
42287	-1.28113	5.23267	yellow
42288	-0.477356	6.91328	beige
42289	-5.128	0.402689	yellow
42290	-6.43549	-2.37203	white
42291	2.96286	7.26459	beige
42293	7.90744	3.80179	beige
42294	9.13815	1.64871	yellow
42295	0.173227	4.77053	beige
42298	-6.90946	-2.81852	white
42299	8.16386	3.92918	beige
42300	-6.83169	-2.47378	white
42301	-7.22084	-3.03897	white
43549	-6.71045	-1.86268	white
43550	7.37093	0.243609	yellow
43551	3.11222	-4.7363	yellow
43552	-5.85084	-0.498143	white

## Sheet: Figure 3 PCA
	principal component 1	principal component 2	Colour
40743	-6.32657	-1.36819	white
40745	-7.73955	-2.54367	white
40746	-4.52117	2.32961	beige
40747	-4.14555	1.51498	beige
40748	-5.16827	0.287187	beige
40749	-7.71253	-1.3868	white
40750	0.5534	7.07825	beige
40785	-6.71498	-2.44767	white
40786	4.58815	5.39617	beige
40789	-6.96091	-1.23028	white
40790	-2.26221	3.81577	beige
40794	-7.39742	-2.91942	white
40795	-5.14278	-2.00854	white
40797	-6.12629	-2.44847	white
40799	-5.76334	-2.61181	white
40800	-7.07799	-0.519488	white
40801	-6.56925	-1.01838	white
40803	-6.40627	0.265822	white
40804	-3.49998	1.87941	white
40805	1.88275	8.16443	beige
40806	-4.1164	1.48946	white
40807	-2.98386	4.39767	beige
40808	-4.88746	-0.395447	white
40809	-7.04549	-1.1358	white
40810	-3.09361	1.40159	beige
40811	-3.40362	2.20127	white
40812	-6.4042	-1.03383	white
40813	-1.34913	5.03165	yellow
40814	3.34142	5.10695	beige
40815	-2.31371	6.61567	white
40818	-3.07277	-0.575863	yellow
40819	-3.4989	0.0878408	white
40820	-3.36086	0.786866	white
40821	-5.32776	-2.13799	white
40822	-7.46146	-3.26483	white
40823	-6.41074	-0.347163	yellow
40824	11.9471	-3.65391	orange
40825	-4.21154	-2.16333	yellow
40826	-0.310099	3.20589	white
40827	6.7393	-2.29233	orange
40829	9.62681	-1.11528	beige
40830	12.0232	-4.0596	orange
40831	3.49307	-3.24847	orange
40832	-1.93242	-3.83282	orange
40833	-5.31332	-1.51014	yellow
40834	-4.14657	-0.909565	white
40835	6.06474	0.764741	orange
40836	-5.41947	-1.33864	yellow
40837	-6.86521	-1.38691	yellow
40838	-7.10992	-1.91779	yellow
40839	4.65564	-5.63894	white
40840	10.5229	-1.67566	yellow
40846	-1.78661	-3.79007	white
41591	1.30795	5.35142	yellow
41592	4.70089	0.979297	yellow
41593	7.55007	4.25086	beige
41594	9.99095	-2.52706	orange
41595	8.79309	-1.49432	orange
41596	6.52793	6.72379	beige
41598	11.903	-1.98462	orange
41599	10.9609	-4.04766	orange
41600	11.401	-4.32446	orange
41601	6.37449	4.37485	beige
41603	6.60217	-0.915818	orange
41604	10.5757	-3.26697	orange
41605	10.7063	-3.83298	orange
41606	6.4485	-0.541754	yellow
41608	8.42325	2.68246	beige
41609	10.6788	-2.93686	orange
41611	10.6605	-0.928701	orange
41613	2.83591	1.46681	yellow
41614	7.54792	1.62389	beige
41615	-5.69464	-1.12883	white
41616	-5.50651	0.138847	white
41618	-5.75633	-2.01312	yellow
41619	-6.58812	-2.56721	white
41620	-6.69406	-0.954689	white
41621	3.08164	7.03992	beige
41622	-0.332424	3.13305	beige
41623	0.0110833	3.57351	beige
41625	-6.80193	-1.51051	white
41627	5.298	-1.04855	yellow
41628	11.8504	-4.79503	orange
41630	-5.20283	-0.354874	white
41631	-7.03971	-2.74269	white
41632	11.4036	-2.92495	orange
41634	11.1467	-3.47959	orange
41635	-5.40291	-0.923007	white
41636	11.9729	-2.74525	orange
41637	6.32137	-1.12952	orange
41638	5.89823	1.32176	yellow
41639	11.0419	-4.16217	orange
41640	4.68362	6.81659	beige
41641	-4.95994	-0.34926	yellow
41644	11.4911	-3.96661	orange
41645	-1.69821	2.62732	yellow
42278	-1.03185	6.73703	beige
42279	-7.18862	-3.27776	white
42280	-4.02286	-2.70661	yellow
42281	-6.84116	0.171233	yellow
42282	-7.57611	-0.98189	yellow
42283	-7.17591	-0.250633	white
42284	-7.6183	-1.84486	white
42285	-7.14112	-0.449372	white
42286	-3.97797	3.79483	beige
42287	-1.28113	5.23267	yellow
42288	-0.477356	6.91328	beige
42289	-5.128	0.402689	yellow
42290	-6.43549	-2.37203	white
42291	2.96286	7.26459	beige
42293	7.90744	3.80179	beige
42294	9.13815	1.64871	yellow
42295	0.173227	4.77053	beige
42298	-6.90946	-2.81852	white
42299	8.16386	3.92918	beige
42300	-6.83169	-2.47378	white
42301	-7.22084	-3.03897	white
43549	-6.71045	-1.86268	white
43550	7.37093	0.243609	yellow
43551	3.11222	-4.7363	yellow
43552	-5.85084	-0.498143	white

## Sheet: Figure 3 LDA
	lda component 1	lda component 2	Colour
40743	-7.46867	7.26026	white
40745	-5.68629	7.71357	white
40746	-13.5251	-11.0888	beige
40747	-13.4581	-9.71066	beige
40748	-14.5004	-10.3868	beige
40749	-7.73076	7.59718	white
40750	-12.7762	-9.33908	beige
40785	-6.343	7.68199	white
40786	-13.6345	-9.82821	beige
40789	-6.61059	7.71763	white
40790	-14.2105	-10.9097	beige
40794	-2.44233	8.66302	white
40795	-6.78736	7.65467	white
40797	-4.43889	7.39121	white
40799	-8.27603	7.32614	white
40800	-5.98589	8.97188	white
40801	-7.03146	7.37975	white
40803	-6.94574	6.98063	white
40804	-6.91569	6.51928	white
40805	-13.5631	-9.96341	beige
40806	-7.3347	8.02194	white
40807	-14.0076	-11.0991	beige
40808	-6.39299	6.42101	white
40809	-4.57724	8.76915	white
40810	-12.969	-8.51296	beige
40811	-7.16919	5.27521	white
40812	-6.39967	8.3717	white
40813	0.619179	-0.433085	yellow
40814	-13.9885	-9.4021	beige
40815	-6.24868	5.89355	white
40818	1.49352	1.26381	yellow
40819	-6.19929	7.585	white
40820	-6.81775	6.12657	white
40821	-5.81631	5.85864	white
40822	-5.07516	7.38227	white
40823	1.46137	4.87931	yellow
40824	22.7049	-1.79074	orange
40825	1.20869	0.116737	yellow
40826	-6.73839	6.531	white
40827	26.2337	-3.28161	orange
40829	-13.1538	-11.5963	beige
40830	29.9726	-5.7356	orange
40831	26.6739	-2.19621	orange
40832	27.8869	-1.46795	orange
40833	1.61375	0.94153	yellow
40834	-6.25588	7.00095	white
40835	26.6409	-3.86523	orange
40836	0.717435	0.24669	yellow
40837	1.16169	-0.0994411	yellow
40838	-0.0509751	0.639441	yellow
40839	-6.46687	6.25383	white
40840	2.95063	0.0956714	yellow
40846	-7.10628	7.53333	white
41591	0.0878241	-0.136294	yellow
41592	1.93989	0.878796	yellow
41593	-14.3477	-10.3096	beige
41594	26.8175	-2.62209	orange
41595	26.2194	-2.37119	orange
41596	-13.6496	-9.51551	beige
41598	27.1899	-2.36599	orange
41599	26.2719	-2.37769	orange
41600	27.7604	-1.76874	orange
41601	-12.7074	-10.0945	beige
41603	27.2569	-2.91574	orange
41604	27.3993	-2.13832	orange
41605	27.2846	-1.06948	orange
41606	2.43428	0.490613	yellow
41608	-12.5229	-11.1276	beige
41609	27.1942	-3.82076	orange
41611	27.0894	-2.0504	orange
41613	1.81631	1.21737	yellow
41614	-13.7639	-9.60538	beige
41615	-7.06371	7.05865	white
41616	-6.51064	5.81408	white
41618	1.09227	1.59839	yellow
41619	-9.02569	7.37058	white
41620	-5.91702	6.13827	white
41621	-13.65	-9.61964	beige
41622	-13.6123	-10.7902	beige
41623	-13.6074	-9.40975	beige
41625	-5.70468	7.01318	white
41627	0.804718	0.0201702	yellow
41628	24.845	-0.543404	orange
41630	-4.65079	8.09659	white
41631	-8.28647	7.30556	white
41632	26.7161	-2.18312	orange
41634	27.4681	-5.02467	orange
41635	-6.5524	6.46083	white
41636	26.9492	-2.78745	orange
41637	26.6531	-2.95955	orange
41638	1.15398	0.112098	yellow
41639	26.8805	-3.61133	orange
41640	-12.8233	-9.26149	beige
41641	1.64743	0.14688	yellow
41644	25.7384	-2.66749	orange
41645	1.34732	1.1246	yellow
42278	-12.9541	-9.42084	beige
42279	-7.29043	8.30811	white
42280	1.1246	0.800204	yellow
42281	0.936236	-0.49749	yellow
42282	2.66662	-0.415979	yellow
42283	-6.16828	6.27296	white
42284	-7.97005	4.41909	white
42285	-6.34964	6.39645	white
42286	-13.9125	-9.55558	beige
42287	1.40438	0.42143	yellow
42288	-13.358	-10.8287	beige
42289	2.19982	-1.50497	yellow
42290	-6.93231	6.56376	white
42291	-14.2066	-10.7839	beige
42293	-13.3808	-10.0225	beige
42294	2.83259	0.100732	yellow
42295	-13.3965	-9.53623	beige
42298	-6.59554	8.33425	white
42299	-13.6517	-10.8304	beige
42300	-4.3069	8.07126	white
42301	-5.91674	6.86915	white
43549	-5.73706	6.41353	white
43550	1.53771	0.807103	yellow
43551	2.16519	0.76162	yellow
43552	-6.64235	7.80016	white

## Sheet: Figure 4
	lgun_hgun_tig00010014_200195	lgun_hgun_tig00008709_119934	lgun_hg00002246_ord2_nbtig3_707196	lg20_hgun_tig00006557_1123301	lgun_hgun_tig00007076_723086	lgun_hg00002041_ord1_nbtig5_511882	lg12_hg00005639_unord8_nbtig1_150279	lgun_hg00002349_ord1_nbtig1_331686	lgun_hg00006463_ord1_nbtig2_70040	lg2_hg00006278_ord1_nbtig2_697610	lgun_hg00002041_ord1_nbtig5_110670	lg9_hg00005158_ord2_nbtig3_1015560	lg20_hg00010189_unord4_nbtig1_388697	lg1_hg00006486_unord47_nbtig1_124235	lg20_hg00010189_unord15_nbtig1_360668	lg3_hg00000619_unord31_nbtig1_112862	lgun_hg00000696_ord1_nbtig4_1731048	lg23_hg00006476_ord1_nbtig2_593707	lg3_hg00000619_unord10_nbtig3_151803	lg2_hg00002908_ord2_nbtig2_348006	lgun_hg00001699_ord2_nbtig5_113439	lgun_hg00000962_ord2_nbtig2_54892	lgun_hg00009334_ord1_nbtig2_1498879	lgun_hg00009334_ord1_nbtig2_1513862	lgun_hg00009334_ord1_nbtig2_1503162	lgun_hgun_tig00007622_254242	lg20_hg00000317_unord5_nbtig5_2623487	lgun_hgun_tig00007076_567991	lg10_hg00003176_unord2_nbtig2_1239440	lgun_hgun_tig00007076_572515	lg1_hg00006486_unord2_nbtig4_708452	lgun_hg00006212_ord1_nbtig1_295732	lg5_hg00000096_unord30_nbtig2_1646338	lgun_hgun_tig00009085_111642	lg17_hg00002127_ord3_nbtig1_163570	lgun_hg00004152_ord2_nbtig1_42201	lgun_hg00004152_ord2_nbtig1_83393	lgun_hg00002801_ord1_nbtig2_73285	lg17_hg00002127_ord1_nbtig2_665969	lg25_hg00000261_ord1_nbtig2_712531	lgun_hg00007252_ord1_nbtig2_109716	lg2_hg00000001_ord1_nbtig2_1525099	lg20_hg00010189_unord3_nbtig4_971797	lgun_hg00006473_ord2_nbtig2_286212	lgun_hg00002041_ord1_nbtig5_232705	lgun_hg00002041_ord1_nbtig5_328079	lg3_hg00000619_unord26_nbtig1_119969	lg20_hg00000317_unord26_nbtig2_329042	lgun_hg00002041_ord1_nbtig5_719122
40747	2	0	0	0	0	2	0	-1	-1	0	2	0	0	0	0	-1	2	2	0	0	0	-1	0	0	0	0	0	0	0	1	0	0	1	0	2	0	0	2	2	0	0	0	0	-1	2	2	-1	0	2
42286	2	0	0	-1	0	2	0	0	0	0	2	2	0	0	0	-1	0	2	0	0	1	2	0	0	0	0	0	2	0	-1	0	0	2	0	-1	0	0	-1	2	0	0	0	0	0	2	2	-1	0	2
42295	1	0	0	-1	-1	1	2	-1	0	-1	1	0	0	-1	0	2	0	0	0	0	0	1	0	0	0	2	0	0	0	0	0	0	0	0	0	0	0	2	-1	2	0	0	0	0	1	2	2	0	-1
40746	-1	0	0	0	-1	2	2	0	0	2	2	0	0	0	0	-1	1	2	0	0	0	2	-1	1	1	0	0	-1	0	2	0	0	0	0	-1	0	0	2	0	0	0	0	0	0	2	1	-1	0	2
40750	0	0	0	0	0	0	1	0	-1	2	0	2	0	0	0	0	0	-1	0	0	0	2	0	0	0	0	0	0	0	0	0	0	0	0	0	0	0	0	2	0	0	1	0	0	0	0	0	1	0
40748	2	2	0	0	0	2	1	1	2	0	2	0	0	0	0	2	2	1	1	0	0	0	0	0	0	0	0	2	0	2	0	0	1	0	-1	0	0	-1	0	0	0	0	0	0	2	2	2	0	2
42288	0	2	0	0	0	0	0	2	2	2	-1	0	0	0	0	0	2	0	0	0	0	0	0	0	0	0	0	2	-1	-1	0	0	2	0	0	0	0	0	-1	0	0	0	0	0	0	0	0	0	0
40786	1	2	0	1	0	0	1	0	0	1	0	-1	2	0	1	0	0	1	0	0	0	0	2	-1	1	0	2	0	0	0	0	0	0	0	0	0	0	0	0	0	0	1	0	0	0	0	0	1	-1
40810	1	2	0	0	2	2	0	0	0	-1	2	0	0	0	0	2	1	-1	1	2	1	2	0	2	2	0	0	-1	0	2	0	0	-1	0	0	0	0	0	0	0	0	0	0	0	2	2	2	0	2
40790	2	2	0	0	2	0	1	2	-1	2	0	0	0	-1	0	2	1	0	1	0	0	2	0	0	-1	0	0	2	0	2	0	0	2	0	0	0	0	2	2	0	0	-1	0	0	0	0	2	0	0
40807	1	0	0	0	0	2	0	0	2	0	2	2	0	0	0	0	0	2	0	0	0	2	0	0	0	0	0	0	0	0	0	0	1	0	2	0	-1	0	0	0	0	0	1	0	-1	-1	1	0	2
42278	0	2	0	0	2	1	0	0	2	0	0	-1	0	0	1	0	2	2	0	0	1	0	0	0	0	0	0	2	0	2	0	0	0	0	0	0	0	0	-1	0	0	0	0	0	0	1	0	0	0
40805	0	2	0	0	0	0	0	0	2	0	0	2	0	0	2	0	0	2	-1	0	0	0	0	0	0	0	0	0	-1	0	0	0	0	0	0	0	0	0	0	0	0	0	0	0	0	0	0	0	0
40814	0	2	-1	0	0	0	0	0	2	0	0	2	0	0	0	2	0	2	0	0	0	0	0	0	0	2	0	-1	-1	0	0	0	2	0	0	0	0	0	0	0	0	0	2	2	0	0	2	0	0
42291	0	-1	0	0	0	1	2	2	0	-1	0	1	0	0	0	0	0	0	0	1	2	1	1	1	0	2	0	-1	2	0	0	0	0	0	0	0	0	0	0	0	0	-1	0	1	1	0	0	0	1
41640	1	2	2	-1	2	0	-1	0	-1	-1	0	0	-1	1	0	1	0	0	1	0	-1	-1	0	0	0	2	1	-1	-1	-1	0	1	0	-1	0	1	2	0	0	-1	2	0	0	0	0	0	2	0	-1
41622	0	0	0	0	0	1	2	0	0	2	2	0	0	0	0	2	0	2	0	0	0	0	2	2	2	0	0	0	0	0	0	0	0	0	0	0	0	0	0	0	0	0	-1	2	2	2	2	2	-1
41593	0	-1	0	2	2	0	2	1	0	0	0	0	-1	-1	0	0	0	0	0	0	1	0	0	0	0	0	0	0	0	0	2	2	0	0	0	2	2	0	2	0	1	2	0	2	0	0	0	2	0
42293	2	-1	-1	-1	2	0	-1	0	0	0	0	0	-1	-1	2	1	0	0	0	0	0	0	0	0	1	2	-1	0	2	0	2	2	0	0	0	-1	2	0	0	2	2	0	0	2	0	0	2	2	0
41601	2	0	0	2	2	0	2	2	0	0	0	0	0	0	0	0	0	0	0	2	2	0	0	0	0	2	1	0	0	0	0	0	0	0	0	0	0	2	2	0	0	0	2	2	0	0	0	2	0
41621	0	0	0	2	0	0	2	0	0	0	0	0	0	0	0	0	0	0	0	0	0	-1	0	0	0	0	-1	0	0	0	0	0	0	-1	0	0	0	2	0	0	2	0	0	0	0	0	0	0	0
42299	2	2	2	2	0	0	1	-1	0	0	-1	2	-1	-1	2	0	0	0	0	-1	0	0	2	2	2	2	1	0	2	0	2	2	0	-1	0	2	2	0	0	2	-1	2	2	2	0	0	0	2	0
41608	2	-1	-1	2	2	0	1	2	0	0	0	2	1	1	2	-1	0	0	0	0	0	2	2	2	2	2	0	-1	-1	-1	-1	-1	0	0	0	0	0	0	0	2	2	2	2	2	0	-1	-1	-1	0
40829	2	-1	2	0	2	0	0	2	0	0	0	0	0	2	2	2	0	0	1	2	0	0	0	0	0	2	0	2	2	2	2	2	0	2	2	0	0	0	2	2	2	-1	2	2	0	0	2	2	0
41614	1	-1	0	0	2	0	2	2	0	0	0	2	-1	-1	-1	0	0	0	0	0	0	0	0	0	0	0	1	2	2	2	2	2	2	2	2	2	2	2	2	2	2	2	2	2	-1	0	0	0	0
41623	-1	0	0	0	0	1	1	2	-1	-1	-1	-1	0	0	0	0	0	0	0	0	0	0	0	0	0	0	0	0	0	0	0	0	0	0	0	0	0	0	0	0	0	0	0	0	1	1	1	1	1
41596	-1	-1	-1	-1	-1	-1	-1	-1	0	0	0	0	0	0	0	0	0	0	0	0	0	0	0	0	0	0	0	0	0	0	0	0	0	0	0	0	0	0	0	0	0	0	0	0	0	0	0	0	0
41595	1	1	1	2	1	0	2	0	0	0	0	2	2	1	1	1	0	0	0	1	2	0	2	2	2	0	1	1	1	2	1	1	0	1	1	2	2	2	-1	1	2	1	2	2	0	0	2	1	0
40832	2	0	0	2	2	2	2	0	2	2	2	0	0	0	2	2	0	-1	1	0	1	-1	0	0	0	2	0	2	0	2	0	1	0	0	2	0	0	2	2	2	2	0	1	2	2	2	2	1	2
40827	1	2	1	0	2	1	1	1	0	0	1	1	1	1	1	2	0	0	1	1	1	0	2	2	2	2	1	0	2	0	1	1	1	1	0	1	1	0	2	2	2	0	1	2	1	1	2	2	0
41605	2	2	2	2	2	0	2	2	2	0	0	2	2	2	2	0	0	0	0	2	1	0	2	2	2	2	1	2	2	2	2	0	2	2	2	2	2	2	2	2	2	2	2	2	0	0	0	2	0
40831	2	2	2	2	-1	1	0	1	1	1	2	0	1	1	1	2	0	1	0	1	1	-1	1	1	2	2	1	2	1	2	1	0	2	1	0	0	1	2	1	1	2	1	1	0	1	1	2	1	1
41598	2	2	2	2	0	0	2	2	0	0	0	2	2	2	2	0	0	0	-1	2	2	0	2	2	2	2	1	0	-1	0	2	2	0	2	0	2	2	0	2	2	2	2	2	2	0	0	0	2	0
40835	2	2	0	2	2	0	2	0	0	0	0	0	0	0	0	0	0	0	0	-1	1	0	2	2	2	2	1	1	1	1	2	0	0	-1	0	2	2	2	2	0	2	2	0	2	0	0	0	0	0
41637	2	2	2	-1	1	1	2	0	-1	0	-1	1	2	2	2	2	0	0	1	0	0	0	1	2	0	2	1	0	1	2	2	2	2	1	-1	2	2	0	2	1	2	0	1	1	0	2	2	1	0
41603	2	2	2	2	2	0	2	0	0	0	0	0	2	0	1	1	0	1	0	0	1	0	0	0	0	2	1	0	1	0	0	1	2	0	2	0	0	2	2	1	2	2	1	2	0	0	1	1	0
41609	2	2	0	2	0	0	2	2	0	0	0	2	2	2	2	2	0	0	1	2	0	0	2	2	2	2	1	0	2	0	2	0	2	2	2	2	2	2	0	1	2	2	2	2	0	0	2	2	0
41594	2	2	2	2	2	0	2	2	0	0	0	2	0	0	0	0	0	0	-1	2	1	-1	2	2	2	2	1	2	-1	2	2	0	2	2	2	0	0	2	2	2	2	2	2	2	0	0	0	2	0
41634	2	2	2	2	0	0	2	2	0	0	0	2	2	2	2	2	0	0	0	2	1	0	0	0	0	2	1	0	2	0	2	2	2	2	2	2	2	2	0	2	2	2	2	2	0	0	2	2	0
41644	2	2	1	2	2	0	2	2	0	0	-1	2	2	2	2	2	0	0	1	2	1	-1	2	2	2	2	0	2	2	2	2	2	2	2	0	2	2	2	2	2	2	2	2	2	0	0	2	2	0
41599	2	2	2	2	2	0	2	2	0	0	0	2	2	2	2	2	0	0	1	-1	0	0	2	2	2	2	1	2	2	2	2	2	2	2	0	2	2	2	2	2	2	2	2	2	0	0	2	2	0
41639	2	2	2	2	2	0	2	2	0	0	0	2	-1	2	2	2	0	0	1	2	1	0	2	2	2	2	1	2	-1	2	2	2	2	2	2	2	2	0	2	2	2	2	2	2	0	0	2	2	0
41600	2	2	2	2	1	0	2	2	2	0	0	2	2	2	2	2	0	0	1	2	1	0	2	2	2	2	1	1	2	2	2	1	2	2	2	2	-1	1	2	2	2	2	2	2	0	0	1	2	0
41604	0	2	2	0	2	0	0	2	0	0	0	2	2	2	2	2	0	0	1	2	0	0	2	2	2	2	1	0	2	0	2	2	2	0	2	2	2	2	2	0	2	2	2	2	0	0	2	2	0
41636	2	2	2	2	0	0	2	2	-1	0	0	2	2	2	2	2	0	0	2	2	0	0	2	2	2	2	2	0	2	0	2	2	2	2	2	2	2	0	0	2	2	2	1	2	0	0	2	2	0
41628	2	2	2	2	2	0	2	2	0	0	0	2	2	2	2	2	0	0	1	2	1	0	2	2	2	2	2	2	2	2	2	2	0	2	2	2	2	1	2	2	2	2	2	2	0	0	2	2	0
41632	2	2	2	2	2	0	2	2	0	0	0	2	0	2	2	2	0	0	0	2	1	0	2	2	2	2	0	2	2	2	2	2	2	2	0	2	2	0	2	2	2	2	2	2	0	0	2	2	0
40824	2	2	2	0	2	0	2	2	0	0	0	2	2	2	2	2	0	0	1	2	1	0	2	2	2	2	1	0	2	0	2	2	0	2	2	2	2	0	2	2	2	2	2	2	0	0	2	2	0
40830	2	2	2	0	2	0	2	2	0	-1	0	2	2	2	2	2	0	0	1	2	1	0	2	2	2	2	1	2	2	2	2	2	0	2	2	2	2	0	2	2	2	2	2	2	0	0	2	2	0
41611	2	-1	2	2	0	0	2	2	0	0	0	-1	2	2	2	0	0	0	-1	2	1	0	2	2	2	0	1	0	2	0	2	2	2	2	0	2	2	0	2	2	0	2	2	2	0	0	0	2	0
40745	2	2	0	0	2	2	0	2	2	2	2	-1	0	0	0	2	2	2	1	2	1	2	0	0	0	0	0	2	0	2	0	0	2	0	2	0	0	2	2	0	2	0	0	0	2	2	2	0	2
40846	2	2	0	2	2	2	2	2	2	0	2	0	2	0	2	0	0	0	0	0	1	2	0	0	0	0	0	2	0	2	0	0	0	0	2	0	0	2	2	2	2	2	2	2	2	2	0	0	2
40809	1	2	0	0	2	2	0	2	2	2	2	2	0	0	0	-1	1	2	2	0	1	2	0	0	0	0	0	2	0	2	0	0	2	0	0	0	0	0	1	0	0	0	0	0	2	2	2	0	2
42283	2	2	0	0	2	2	0	2	2	2	2	2	0	0	0	2	1	2	0	-1	1	2	0	0	-1	0	0	-1	0	2	0	0	-1	0	0	0	0	0	2	0	0	0	0	0	2	2	2	0	2
40800	2	-1	0	0	0	2	0	2	2	2	2	2	0	0	0	2	1	2	1	-1	0	2	-1	-1	0	0	0	2	0	2	0	0	0	0	-1	0	0	0	2	0	2	-1	0	0	2	-1	2	0	2
41630	2	2	0	0	2	1	2	2	2	2	0	2	2	0	0	2	1	2	0	-1	0	2	0	0	0	0	0	2	0	1	0	0	2	0	1	0	0	2	0	0	0	0	0	1	0	0	2	0	0
40808	0	2	0	0	0	2	1	2	1	2	2	2	-1	0	0	2	1	2	1	0	2	2	0	0	0	1	0	0	0	-1	0	0	0	-1	1	-1	0	1	2	0	0	0	0	-1	2	2	2	1	2
42298	1	2	0	0	2	2	0	2	2	-1	2	2	0	0	0	2	1	2	1	2	0	2	0	0	0	0	0	2	0	2	0	0	2	0	2	0	0	2	2	0	0	0	0	0	-1	2	2	0	2
42279	2	2	0	-1	2	2	0	2	0	2	2	2	0	0	0	2	1	-1	1	2	0	2	0	0	0	0	0	2	-1	2	0	0	2	0	2	0	0	2	-1	0	2	0	0	0	2	2	2	0	2
41631	2	0	0	0	2	2	0	0	-1	2	2	2	0	0	0	2	1	2	1	0	0	2	0	0	0	0	0	2	0	2	0	0	0	0	2	0	0	2	2	0	2	0	0	0	2	2	2	0	2
40822	2	2	0	-1	2	2	0	2	0	2	2	-1	0	0	0	2	1	2	1	2	2	2	0	0	0	2	0	2	0	2	0	0	2	0	2	0	0	2	2	0	0	0	-1	0	2	2	2	0	2
42284	2	0	0	-1	1	2	0	2	2	2	2	0	0	0	0	-1	1	2	1	1	0	2	0	0	0	0	0	1	0	2	0	0	2	0	2	0	0	2	2	0	0	0	0	0	2	2	2	0	2
40794	2	2	0	0	2	2	0	2	0	2	2	2	0	0	0	2	1	2	2	2	0	2	0	0	0	0	0	2	0	2	0	0	2	0	2	0	0	2	2	0	0	0	0	0	2	2	2	0	2
41619	2	0	0	0	2	2	0	2	0	2	2	1	0	0	0	2	1	2	1	2	0	2	0	0	1	0	0	2	0	2	0	0	2	0	2	0	0	2	-1	0	0	0	0	0	2	2	2	0	2
42300	2	0	0	2	2	2	2	2	2	2	2	0	0	0	0	2	2	2	1	0	0	2	0	0	0	0	0	2	0	2	0	1	2	0	2	0	0	2	0	0	2	0	0	0	2	2	2	0	2
41620	2	1	0	-1	2	2	2	0	0	2	2	2	0	0	-1	2	1	2	2	0	1	-1	0	0	0	0	-1	2	0	2	0	0	2	0	0	0	0	2	1	2	0	0	-1	0	2	2	2	0	2
42290	2	2	0	0	1	2	0	2	2	1	2	1	0	0	0	2	1	2	1	2	-1	2	0	0	0	1	0	2	0	-1	0	0	0	0	2	0	0	2	2	0	1	0	0	0	-1	2	2	0	2
40785	2	2	0	0	2	2	1	2	2	2	2	2	0	0	0	2	1	2	1	0	0	2	0	0	0	0	0	2	0	2	0	0	0	0	2	0	0	2	0	0	0	0	0	0	2	2	2	0	2
40789	-1	2	0	0	1	2	0	0	2	2	2	-1	0	0	0	2	2	2	1	0	0	2	0	0	0	0	0	2	-1	2	0	0	2	-1	0	0	0	2	2	0	0	0	0	0	2	2	2	0	2
41615	2	1	0	0	2	2	0	2	2	2	2	2	0	0	0	2	1	2	1	0	0	2	0	0	0	1	0	2	0	2	0	0	1	0	2	0	0	2	2	1	0	0	0	0	1	2	2	0	1
42301	-1	0	0	0	2	2	0	2	2	2	2	2	0	0	0	2	2	2	-1	0	0	2	0	0	0	0	0	2	0	2	0	0	2	0	2	0	0	2	2	0	2	0	0	0	2	2	2	0	2
41625	-1	2	0	0	0	2	0	2	0	2	2	0	0	0	0	2	1	2	1	2	0	2	0	0	0	0	0	0	0	0	-1	0	0	0	2	0	0	2	2	0	2	0	0	0	2	2	2	0	2
41635	2	0	0	2	2	2	-1	0	2	2	2	0	0	0	0	-1	1	2	-1	0	0	2	0	-1	2	0	0	2	0	2	-1	0	2	0	2	0	0	2	2	0	0	0	0	0	2	2	-1	0	2
40743	2	0	0	1	2	2	2	0	2	2	2	0	-1	2	0	-1	1	2	1	0	0	2	0	0	0	1	0	2	0	2	0	-1	2	0	2	0	0	2	0	0	0	0	0	0	2	2	-1	0	2
40749	2	2	0	0	2	2	0	2	2	2	2	2	1	0	-1	2	1	2	1	0	0	2	0	0	0	0	-1	2	0	2	0	0	0	0	2	-1	0	1	0	0	0	0	0	0	2	2	2	0	2
40819	0	2	0	0	0	2	2	2	2	0	2	2	0	0	0	2	0	2	1	-1	0	2	2	-1	2	2	1	0	0	0	0	0	0	0	0	0	0	0	0	0	0	0	0	2	2	2	2	2	2
43552	2	0	0	0	0	2	0	2	2	2	2	2	0	0	0	2	1	2	1	-1	1	0	0	0	0	2	0	2	0	2	0	0	2	0	2	0	0	0	0	0	0	0	0	0	2	2	2	0	2
40821	2	2	0	0	0	2	0	2	2	2	2	2	2	0	0	2	0	2	1	2	2	2	0	0	0	-1	0	2	0	2	0	0	2	-1	0	0	0	2	2	0	0	0	0	0	2	2	2	0	-1
42285	2	2	0	0	2	2	0	2	2	2	2	2	0	0	0	1	0	2	1	-1	1	2	0	0	0	0	0	2	-1	2	0	0	2	0	0	0	0	1	0	0	0	0	0	0	2	2	1	0	2
40799	-1	2	0	0	2	2	0	2	2	0	2	2	0	0	0	2	1	2	1	2	1	2	0	0	0	0	0	2	0	2	0	0	2	0	2	0	0	0	2	0	2	0	0	0	2	-1	2	0	2
41616	1	0	0	1	2	2	1	1	1	1	2	0	0	0	0	0	1	0	0	2	0	2	0	0	0	0	1	2	0	2	0	0	0	0	2	0	0	0	0	0	2	0	0	0	2	2	1	0	2
40795	0	2	0	0	2	2	0	2	2	2	2	2	0	0	0	-1	1	0	0	2	1	2	0	2	2	0	1	2	0	2	0	0	2	0	2	0	0	-1	0	0	0	0	0	0	2	2	2	2	2
40804	2	2	0	0	1	-1	1	2	2	1	0	2	0	0	1	0	1	2	1	0	1	2	0	0	0	1	0	2	0	2	0	0	0	0	0	0	0	1	-1	0	1	0	0	0	2	1	1	0	1
40812	2	2	0	0	-1	2	0	2	2	1	2	2	0	0	0	0	1	2	0	0	1	2	2	1	1	0	0	2	0	0	0	0	1	0	2	0	0	1	2	0	1	0	0	0	2	2	0	-1	2
40811	2	1	1	0	2	1	0	2	2	2	1	2	0	0	0	1	1	0	1	1	1	0	0	0	0	0	0	1	0	2	0	0	1	0	0	0	0	1	2	0	1	0	0	0	1	1	1	0	2
40801	2	2	0	0	1	2	0	1	2	2	2	2	0	0	-1	2	1	1	1	0	1	2	0	0	0	0	0	2	0	2	0	0	2	0	1	0	0	0	0	0	2	-1	0	0	2	2	2	0	2
40797	2	0	0	0	2	2	0	2	2	0	2	2	0	0	0	0	1	2	0	0	1	2	2	2	2	1	0	2	0	2	0	0	2	0	2	0	0	2	0	0	2	0	0	0	2	2	0	0	2
40834	0	1	0	2	2	2	0	0	0	1	2	2	0	0	0	2	0	0	1	0	1	0	0	0	0	0	0	2	0	2	2	0	0	0	0	2	-1	2	0	2	0	0	0	2	2	2	2	0	2
40826	0	2	0	2	2	0	2	0	0	0	0	0	0	0	0	0	0	0	0	0	1	2	0	0	0	0	0	2	0	2	0	0	0	0	0	0	0	2	2	0	2	2	0	2	0	0	0	0	0
40803	2	2	0	0	2	2	0	2	2	2	2	0	0	0	0	2	1	0	1	0	0	2	0	0	0	0	0	2	0	2	0	0	2	0	0	0	0	2	0	0	0	0	0	0	2	2	2	0	2
40806	1	0	0	0	1	0	0	2	2	2	1	2	0	0	0	2	1	2	1	0	1	2	0	0	0	1	-1	1	0	0	0	0	1	0	0	0	0	2	1	0	0	1	0	0	1	2	2	0	0
40820	0	2	0	0	-1	2	0	2	2	0	2	2	0	0	0	2	1	2	1	1	0	2	2	2	2	1	1	0	-1	0	0	0	2	0	0	0	0	0	2	0	0	0	0	-1	2	2	2	0	2
43549	2	2	0	0	0	2	0	2	2	2	2	2	2	0	0	2	1	2	1	2	0	2	0	0	0	0	0	2	0	2	0	0	2	0	2	0	0	-1	2	0	2	0	0	0	2	2	2	0	2
40815	2	0	0	0	0	0	0	-1	2	-1	0	2	0	0	0	0	0	2	0	0	0	0	0	0	0	0	0	0	-1	0	0	0	-1	0	0	0	0	0	2	0	0	0	0	0	0	0	0	0	0
40839	2	2	2	2	2	2	0	2	0	0	2	0	2	-1	2	2	0	0	1	2	1	2	0	0	0	2	1	2	2	2	2	0	2	0	0	2	2	2	2	0	2	0	2	0	2	2	2	2	2
[truncated: 80 more columns]

## Sheet: Figure 8 supFigure 3
	lda component 1	lda component 2	Colour
40743	7.81019	4.96334	white
40744	-3.02278	4.66021	dark
40745	7.63384	6.1113	white
40746	3.90259	-11.2613	beige
40747	5.42305	-9.93983	beige
40748	4.97417	-10.2822	beige
40749	11.3139	6.55015	white
40750	4.29552	-7.81672	beige
40751	-2.29613	6.00401	dark
40783	4.98502	2.18859	brown
40784	-11.0155	-5.90832	BrightReddischGreen
40785	8.44591	4.81952	white
40786	6.22544	-9.21575	beige
40787	-0.975979	1.1017	mix
40788	-2.33952	6.50603	dark
40789	7.23107	6.39031	white
40790	5.83359	-10.9115	beige
40791	-2.05684	6.1267	dark
40792	-2.44678	4.47695	dark
40793	3.83314	1.95318	brown
40794	6.81958	6.92792	white
40795	7.96695	5.76348	white
40796	-10.1165	-5.01629	BrightReddischGreen
40797	8.12816	6.23054	white
40798	-9.28798	-3.85719	BrightReddischGreen
40799	10.1952	6.15174	white
40800	9.00173	5.05195	white
40801	11.1008	6.30961	white
40802	-14.1552	23.7481	mix
40803	7.69098	5.25912	white
40804	7.76801	5.2412	white
40805	6.14379	-11.3124	beige
40806	7.82898	6.45183	white
40807	5.29727	-9.92254	beige
40808	7.18498	3.92093	white
40809	9.06167	5.97175	white
40810	6.06736	-9.06643	beige
40811	8.09452	4.40389	white
40812	7.47145	4.18477	white
40813	-5.51074	0.862181	yellow
40814	5.01235	-10.0785	beige
40815	7.33712	4.65841	white
40816	4.33869	3.18414	brown
40817	5.16013	1.10777	brown
40818	-5.7369	1.71196	yellow
40819	8.57828	3.86608	white
40820	8.27815	5.1788	white
40821	7.32071	2.91134	white
40822	7.2468	5.87098	white
40823	-3.19611	2.92099	yellow
40824	-12.8896	1.26231	orange
40825	-4.88237	0.483851	yellow
40826	7.87561	3.15652	white
40827	-14.4748	1.2732	orange
40828	-2.1165	-5.05053	red
40829	4.87991	-11.0579	beige
40830	-15.8261	1.94532	orange
40831	-13.9322	2.85116	orange
40832	-13.7017	1.6625	orange
40833	-5.16803	1.45746	yellow
40834	8.61041	5.29034	white
40835	-13.2464	1.31084	orange
40836	-2.99643	-0.51459	yellow
40837	-6.42985	0.450831	yellow
40838	-6.08769	2.88508	yellow
40839	7.84835	4.23555	white
40840	-6.2276	0.586102	yellow
40841	-3.78617	-8.71225	mix
40842	-26.5913	-6.17386	mix
40843	0.511097	-7.14762	red
40844	4.64571	1.29591	brown
40845	-3.85873	5.60544	dark
40846	9.58614	6.14671	white
41591	-4.71429	0.487391	yellow
41592	-5.13706	-0.383035	yellow
41593	5.47457	-10.1847	beige
41594	-14.3639	1.39846	orange
41595	-13.5624	2.3595	orange
41596	5.40225	-10.8924	beige
41597	-2.7166	-5.53448	red
41598	-13.5972	3.16401	orange
41599	-13.5206	2.60836	orange
41600	-13.5409	2.50181	orange
41601	4.47182	-9.23282	beige
41602	-8.35447	-5.18384	BrightReddischGreen
41603	-13.1324	0.904791	orange
41604	-14.028	2.36608	orange
41605	-13.4935	3.78066	orange
41606	-5.65409	1.23707	yellow
41607	-10.2399	-5.45925	BrightReddischGreen
41608	4.04218	-10.3041	beige
41609	-12.2333	1.23125	orange
41610	-2.76426	-6.56235	red
41611	-13.7967	2.23547	orange
41612	-6.50858	10.3581	mix
41613	-5.14702	1.80257	yellow
41614	5.87241	-9.21088	beige
41615	8.32774	4.87002	white
41616	6.34574	4.41112	white
41617	-1.88077	4.09593	dark
41618	-5.68284	2.84268	yellow
41619	10.0312	5.54355	white
41620	6.87345	5.15937	white
41621	4.70396	-9.57918	beige
41622	5.26161	-10.4174	beige
41623	5.81956	-8.77087	beige
41624	19.1298	8.35679	mix
41625	8.70788	6.52336	white
41626	-10.0155	-3.5973	BrightReddischGreen
41627	-5.3997	0.874451	yellow
41628	-11.3856	1.49067	orange
41629	-9.12514	-4.53034	mix
41630	6.85187	5.84549	white
41631	8.47065	4.45052	white
41632	-12.2498	2.0696	orange
41633	-1.81943	-6.9636	red
41634	-15.4449	0.646495	orange
41635	7.90674	5.73441	white
41636	-13.7782	2.27859	orange
41637	-13.2728	1.93454	orange
41638	-4.42181	0.409623	yellow
41639	-14.172	0.288718	orange
41640	5.11683	-9.74997	beige
41641	-6.35812	0.844888	yellow
41642	19.3745	-5.46786	mix
41643	-0.870316	-7.45787	red
41644	-13.7163	2.48945	orange
41645	-5.98874	2.33757	yellow
42278	6.47651	-11.288	beige
42279	7.6303	5.33823	white
42280	-6.42593	0.871887	yellow
42281	-6.11573	2.05114	yellow
42282	-6.04763	-1.69197	yellow
42283	7.03179	4.87724	white
42284	9.75933	1.26846	white
42285	10.2958	3.21743	white
42286	6.68194	-10.4801	beige
42287	-5.37509	0.814122	yellow
42288	5.19414	-10.5765	beige
42289	-6.50533	-0.283376	yellow
42290	8.32903	4.31571	white
42291	5.24568	-11.7347	beige
42292	6.45976	2.07651	brown
42293	5.28163	-10.3965	beige
42294	-6.33507	0.440685	yellow
42295	6.21875	-10.5823	beige
42296	-0.836871	-7.0608	red
42297	-8.0286	2.28812	mix
42298	8.50867	5.71887	white
42299	5.36949	-10.611	beige
42300	6.97906	6.18408	white
42301	9.93088	5.16476	white
43549	5.78793	4.45669	white
43550	-4.87376	1.29498	yellow
43551	-6.84411	0.819784	yellow
43552	8.85711	5.62928	white

## Sheet: supFigure 1 PCA
	lda component 1	lda component 2	Colour
40743	3.60202	-1.90752	white
40745	2.10654	-2.99292	white
40746	1.49214	3.69645	beige
40747	0.412837	5.46754	beige
40748	1.25473	3.19181	beige
40749	3.54735	-2.03328	white
40750	3.55436	4.23598	beige
40785	2.89445	-1.92643	white
40786	1.09856	4.30667	beige
40789	1.90094	-2.0606	white
40790	2.36484	3.53638	beige
40794	1.38025	-1.52034	white
40795	3.16978	-1.49875	white
40797	2.61007	-1.44075	white
40799	2.87686	-4.79696	white
40800	3.90997	-2.16834	white
40801	2.9119	-2.38528	white
40803	3.16223	-2.23888	white
40804	2.67939	-1.32571	white
40805	1.11194	4.1831	beige
40806	1.60049	-2.24265	white
40807	3.44199	3.64977	beige
40808	2.01109	-4.245	white
40809	2.40869	-4.57877	white
40810	1.76818	1.96022	beige
40811	0.98192	0.00808299	white
40812	4.40442	-1.54099	white
40814	1.30467	5.48761	beige
40815	3.47287	-0.924164	white
40819	3.00676	-2.72914	white
40820	2.14643	-2.15523	white
40821	2.36594	-2.1084	white
40822	3.73498	-1.99531	white
40824	-7.36362	0.18515	orange
40826	-0.212098	-3.36624	white
40827	-7.57918	-0.5104	orange
40829	-0.27742	4.04256	beige
40830	-6.24016	-0.470785	orange
40831	-6.56613	-1.79433	orange
40832	-6.53796	-0.880544	orange
40834	3.62661	-2.05381	white
40835	-4.99124	-1.46076	orange
40839	1.44337	-2.54484	white
40846	3.00675	-1.78305	white
41593	1.08737	4.99101	beige
41594	-5.77652	-0.0303027	orange
41595	-5.84638	-0.270896	orange
41596	0.985735	5.83969	beige
41598	-7.581	2.25761	orange
41599	-6.7759	-0.738864	orange
41600	-9.31425	-2.17787	orange
41601	1.70239	4.67488	beige
41603	-6.16801	-0.0754763	orange
41604	-7.58206	-0.643643	orange
41605	-6.04556	0.072458	orange
41608	0.794316	4.92075	beige
41609	-5.59878	-0.998912	orange
41611	-5.39415	-0.967872	orange
41614	-0.166238	4.39937	beige
41615	2.95241	-0.586181	white
41616	2.52597	-2.09747	white
41619	2.80599	-3.21999	white
41620	2.64518	-3.6045	white
41621	1.29	4.0305	beige
41622	0.461092	6.26372	beige
41623	1.82238	4.46902	beige
41625	2.1774	-1.13864	white
41628	-8.04217	-2.72595	orange
41630	3.44207	-1.70279	white
41631	2.47288	-2.00645	white
41632	-7.55104	-0.341287	orange
41634	-7.19651	-0.589846	orange
41635	2.70824	-2.19959	white
41636	-6.37302	-1.58487	orange
41637	-5.83111	-1.10275	orange
41639	-7.23674	-1.1473	orange
41640	1.03487	4.34043	beige
41644	-7.60584	-1.27215	orange
42278	2.29056	4.84443	beige
42279	2.01974	-3.45917	white
42283	2.86392	0.257946	white
42284	3.02693	-0.959392	white
42285	3.77357	-2.56593	white
42286	1.95265	3.24731	beige
42288	0.276034	5.24837	beige
42290	3.91856	-2.63531	white
42291	1.45911	4.4133	beige
42293	1.66697	5.28959	beige
42295	1.45996	4.09908	beige
42298	1.28388	-3.32587	white
42299	-0.615351	3.62675	beige
42300	0.83673	-2.31714	white
42301	4.33487	-3.5681	white
43549	4.45476	-3.07118	white
43552	1.1756	-2.43169	white

## Sheet: supFigure 1 LDA 
	lda component 1	lda component 2	Colour
40743	0.725333	-0.323373	white
40745	1.15665	-0.0172812	white
40746	0.898774	0.266878	beige
40747	1.2074	-1.18995	beige
40748	0.901834	0.796669	beige
40749	1.12383	-0.367251	white
40750	0.615408	1.82775	beige
40785	0.990619	-0.299652	white
40786	-0.515694	1.18912	beige
40789	1.12383	-0.717277	white
40790	1.49378	-1.20097	beige
40794	1.53351	-0.961448	white
40795	0.826181	0.418769	white
40797	1.47796	-0.674338	white
40799	1.35733	-0.524642	white
40800	1.47679	-0.805322	white
40801	1.39442	-0.679616	white
40803	0.762397	1.65559	white
40804	1.17193	-0.68501	white
40805	0.719942	1.96891	beige
40806	1.23746	-0.149339	white
40807	0.902843	1.02912	beige
40808	1.17151	-0.652348	white
40809	1.44448	-0.848756	white
40810	1.25697	-0.830056	beige
40811	1.14768	0.14474	white
40812	1.31017	-0.889925	white
40814	0.595507	1.16053	beige
40815	0.958445	1.00856	white
40819	0.695324	0.0573836	white
40820	0.839954	0.671095	white
40821	1.50315	-0.819935	white
40822	1.4073	-0.818777	white
40824	-1.76827	1.18852	orange
40826	0.00689522	0.0023612	white
40827	-0.972949	-0.325811	orange
40829	-2.80595	-2.82395	beige
40830	-1.89143	1.87166	orange
40831	0.576935	-1.50329	orange
40832	2.34679	-1.86061	orange
40834	1.1577	-1.20151	white
40835	-1.8378	-0.861758	orange
40839	-3.34953	0.839093	white
40846	0.581678	-0.12211	white
41593	-0.644827	1.50653	beige
41594	-2.70865	-0.740241	orange
41595	-2.10155	0.0775218	orange
41596	-0.332508	2.14552	beige
41598	-1.22383	3.04233	orange
41599	-2.79045	-0.915234	orange
41600	-2.77997	-0.81974	orange
41601	-0.400053	2.16081	beige
41603	-2.00579	-0.578632	orange
41604	-2.65361	-1.04019	orange
41605	-2.79873	-0.607524	orange
41608	-1.29291	0.691378	beige
41609	-3.05255	-0.815385	orange
41611	-2.25957	0.598156	orange
41614	-1.39565	0.509108	beige
41615	0.972793	-0.194706	white
41616	0.901583	0.33417	white
41619	0.931944	-0.126627	white
41620	0.80294	-0.567559	white
41621	0.295959	1.87008	beige
41622	0.435756	1.45352	beige
41623	0.63078	0.876893	beige
41625	1.17348	-0.947609	white
41628	-2.17138	0.0783596	orange
41630	1.14038	-0.280837	white
41631	0.853029	-0.102735	white
41632	-2.53635	-0.496572	orange
41634	-2.52307	-1.17599	orange
41635	0.99996	-0.00439309	white
41636	-2.55508	-0.318768	orange
41637	-2.29058	-0.255369	orange
41639	-2.60098	-0.479931	orange
41640	-0.269026	2.32197	beige
41644	-2.91107	-0.881502	orange
42278	0.774435	1.54797	beige
42279	1.60353	-1.13849	white
42283	1.36678	-0.677167	white
42284	1.20286	-0.536168	white
42285	1.00454	0.289479	white
42286	0.775046	0.143123	beige
42288	0.637241	1.52122	beige
42290	1.21701	-0.454059	white
42291	0.110755	2.5416	beige
42293	-0.990316	1.56703	beige
42295	0.467113	0.58463	beige
42298	1.00311	-0.529131	white
42299	-3.07508	-2.37899	beige
42300	0.101994	-0.512069	white
42301	1.24148	-0.91373	white
43549	1.40196	-0.624919	white
43552	1.36003	-0.689574	white

## Sheet: supFigure 2 PCA
	principal component 1	principal component 2	Colour
40743	-3.93461	-2.52624	white
40745	-6.10155	-3.30784	white
40746	-2.66586	0.776137	beige
40747	-3.82215	1.27681	beige
40748	-3.81213	0.631325	beige
40749	-5.60681	-0.753759	white
40750	-1.65716	7.0048	beige
40785	-4.72223	-2.85197	white
40786	1.48095	5.38821	beige
40789	-6.33815	-2.10199	white
40790	-3.75128	5.80337	beige
40794	-5.60454	-4.52492	white
40795	-3.16156	-2.97306	white
40797	-5.3546	-1.5119	white
40799	-6.26359	-0.281137	white
40800	-6.38681	-0.454732	white
40801	-6.70622	-1.73737	white
40803	-6.46972	1.9142	white
40804	-4.11166	2.69246	white
40805	-2.19499	5.46567	beige
40806	-2.76119	3.52453	white
40807	-5.14934	-0.375655	beige
40808	-4.66179	-0.882798	white
40809	-6.08789	2.46217	white
40810	-4.38725	-1.61396	beige
40811	-4.09897	2.66618	white
40812	-5.38998	0.00213813	white
40814	1.20616	5.61265	beige
40815	-3.08349	4.4445	white
40819	-2.55239	1.64909	white
40820	-3.41359	2.64422	white
40821	-4.49152	1.46823	white
40822	-5.37305	-3.38031	white
40824	8.63761	2.3258	orange
40826	0.71038	-1.8107	white
40827	5.72762	-1.7289	orange
40829	7.41407	4.41982	beige
40830	8.5017	1.79459	orange
40831	4.36008	-4.36888	orange
40832	0.383108	-5.69991	orange
40834	-2.6377	-1.52969	white
40835	3.87526	-1.20864	orange
40839	4.77196	-6.05023	white
40846	2.92991	-3.1926	white
41593	3.76319	5.25757	beige
41594	10.5346	-3.7027	orange
41595	6.61187	-0.254171	orange
41596	2.62448	6.00943	beige
41598	10.8793	-1.79141	orange
41599	9.43178	-3.55736	orange
41600	10.7887	-2.81859	orange
41601	3.87089	2.80976	beige
41603	6.85294	-1.56196	orange
41604	9.77759	-2.00773	orange
41605	10.2822	-1.77955	orange
41608	6.39132	3.76863	beige
41609	9.79679	-1.84439	orange
41611	9.07384	-1.85111	orange
41614	5.46716	2.42421	beige
41615	-5.05517	-2.12242	white
41616	-3.30748	-3.06931	white
41619	-5.0717	-3.70973	white
41620	-4.8079	-3.83406	white
41621	1.09191	0.569525	beige
41622	-0.542499	5.91983	beige
41623	-2.07528	5.41657	beige
41625	-5.52068	-3.87787	white
41628	10.5803	-1.93212	orange
41630	-5.7312	-2.15227	white
41631	-5.30963	-3.64773	white
41632	8.36891	0.543803	orange
41634	8.92807	-0.435187	orange
41635	-4.51901	-1.24497	white
41636	8.52394	-1.36057	orange
41637	5.68277	-1.08981	orange
41639	7.26883	0.495854	orange
41640	4.51576	1.68372	beige
41644	10.2934	-3.43391	orange
42278	-1.15944	5.9408	beige
42279	-6.43133	-4.29631	white
42283	-5.9477	3.24894	white
42284	-4.03734	-3.6342	white
42285	-5.42192	-1.485	white
42286	-3.74893	4.12505	beige
42288	-1.76829	6.18772	beige
42290	-5.5991	-4.44626	white
42291	0.965414	3.15515	beige
42293	3.25217	5.83797	beige
42295	-1.43753	3.06985	beige
42298	-5.99646	-3.21664	white
42299	9.78789	-1.37831	beige
42300	-3.3796	-1.82847	white
42301	-6.01773	-3.54889	white
43549	-5.06807	1.36774	white
43552	-4.69713	-0.0188069	white

## Sheet: supFigure 2 LDA
	lda component 1	lda component 2	Colour
40743	3.60202	-1.90752	white
40745	2.10654	-2.99292	white
40746	1.49214	3.69645	beige
40747	0.412837	5.46754	beige
40748	1.25473	3.19181	beige
40749	3.54735	-2.03328	white
40750	3.55436	4.23598	beige
40785	2.89445	-1.92643	white
40786	1.09856	4.30667	beige
40789	1.90094	-2.0606	white
40790	2.36484	3.53638	beige
40794	1.38025	-1.52034	white
40795	3.16978	-1.49875	white
40797	2.61007	-1.44075	white
40799	2.87686	-4.79696	white
40800	3.90997	-2.16834	white
40801	2.9119	-2.38528	white
40803	3.16223	-2.23888	white
40804	2.67939	-1.32571	white
40805	1.11194	4.1831	beige
40806	1.60049	-2.24265	white
40807	3.44199	3.64977	beige
40808	2.01109	-4.245	white
40809	2.40869	-4.57877	white
40810	1.76818	1.96022	beige
40811	0.98192	0.00808299	white
40812	4.40442	-1.54099	white
40814	1.30467	5.48761	beige
40815	3.47287	-0.924164	white
40819	3.00676	-2.72914	white
40820	2.14643	-2.15523	white
40821	2.36594	-2.1084	white
40822	3.73498	-1.99531	white
40824	-7.36362	0.18515	orange
40826	-0.212098	-3.36624	white
40827	-7.57918	-0.5104	orange
40829	-0.27742	4.04256	beige
40830	-6.24016	-0.470785	orange
40831	-6.56613	-1.79433	orange
40832	-6.53796	-0.880544	orange
40834	3.62661	-2.05381	white
40835	-4.99124	-1.46076	orange
40839	1.44337	-2.54484	white
40846	3.00675	-1.78305	white
41593	1.08737	4.99101	beige
41594	-5.77652	-0.0303027	orange
41595	-5.84638	-0.270896	orange
41596	0.985735	5.83969	beige
41598	-7.581	2.25761	orange
41599	-6.7759	-0.738864	orange
41600	-9.31425	-2.17787	orange
41601	1.70239	4.67488	beige
41603	-6.16801	-0.0754763	orange
41604	-7.58206	-0.643643	orange
41605	-6.04556	0.072458	orange
41608	0.794316	4.92075	beige
41609	-5.59878	-0.998912	orange
41611	-5.39415	-0.967872	orange
41614	-0.166238	4.39937	beige
41615	2.95241	-0.586181	white
41616	2.52597	-2.09747	white
41619	2.80599	-3.21999	white
41620	2.64518	-3.6045	white
41621	1.29	4.0305	beige
41622	0.461092	6.26372	beige
41623	1.82238	4.46902	beige
41625	2.1774	-1.13864	white
41628	-8.04217	-2.72595	orange
41630	3.44207	-1.70279	white
41631	2.47288	-2.00645	white
41632	-7.55104	-0.341287	orange
41634	-7.19651	-0.589846	orange
41635	2.70824	-2.19959	white
41636	-6.37302	-1.58487	orange
41637	-5.83111	-1.10275	orange
41639	-7.23674	-1.1473	orange
41640	1.03487	4.34043	beige
41644	-7.60584	-1.27215	orange
42278	2.29056	4.84443	beige
42279	2.01974	-3.45917	white
42283	2.86392	0.257946	white
42284	3.02693	-0.959392	white
42285	3.77357	-2.56593	white
42286	1.95265	3.24731	beige
42288	0.276034	5.24837	beige
42290	3.91856	-2.63531	white
42291	1.45911	4.4133	beige
42293	1.66697	5.28959	beige
42295	1.45996	4.09908	beige
42298	1.28388	-3.32587	white
42299	-0.615351	3.62675	beige
42300	0.83673	-2.31714	white
42301	4.33487	-3.5681	white
43549	4.45476	-3.07118	white
43552	1.1756	-2.43169	white

[truncated: 1 more sheets: supFigure 4 PCA]
